# Supplementary material for: 3’UTR Shortening Potentiates MicroRNA-Based Repression of Pro-differentiation Genes in Proliferating Human Cells
Source: PLoS Genet. 2016 Feb 23;12(2):e1005879. doi: 10.1371/journal.pgen.1005879 (PMC4764332; doi:10.1371/journal.pgen.1005879)
Supplement: S2 Table — RUN_S, RUN_E, RUN_MAX—the location of the APA site which may fluctuate, RUN_MAX is the strongest and was taken into account in our analysis InternalPrim_FLAG—"suspected" due to internal priming to A-rich genomic segments, didn’t include these locations in our analysis. (XLSX) [file pgen.1005879.s002.xlsx]

## Sheet: Yonit_r376_e3seq_merged_gAligne
chr	RUN_S	RUN_E	RUN_Max	strand	InternalPrim_FLAG	WI38C	WI38IMT	WI38Fast	WI38FastRAS
chr1	566773	566773	566773	+	0	16	0	5	19
chr1	567580	567581	567581	+	0	18	15	1	8
chr1	568073	568076	568073	+	0	16	14	4	17
chr1	569737	569757	569755	+	0	9	10	3	10
chr1	569929	569964	569944	+	0	134	132	156	205
chr1	779947	779947	779947	+	0	3	5	2	4
chr1	792564	792574	792573	+	0	14	24	10	10
chr1	792622	792626	792626	+	0	13	5	7	2
chr1	794817	794838	794818	+	0	72	42	20	23
chr1	878137	878137	878137	+	0	0	11	0	0
chr1	879953	879965	879954	+	0	37	55	45	70
chr1	901069	901104	901099	+	0	15	27	18	31
chr1	911234	911267	911245	+	0	48	97	91	69
chr1	949894	949926	949918	+	0	70	55	91	12
chr1	990400	990527	990426	+	0	27	32	11	29
chr1	991473	991502	991500	+	0	86	381	127	326
chr1	1169059	1169114	1169099	+	0	189	265	88	69
chr1	1169520	1169569	1169560	+	0	140	183	129	47
chr1	1170331	1170447	1170420	+	0	181	204	203	215
chr1	1227385	1227413	1227405	+	0	291	175	260	406
chr1	1247033	1247062	1247057	+	0	28	14	17	22
chr1	1264255	1264279	1264276	+	0	22	59	29	32
chr1	1297724	1297728	1297724	+	0	1	13	8	16
chr1	1337409	1337426	1337410	+	0	47	35	39	41
chr1	1339241	1339258	1339241	+	0	17	26	12	26
chr1	1376145	1376146	1376146	+	0	375	74	1	5
chr1	1418508	1418508	1418508	+	1	4	8	0	0
chr1	1431560	1431586	1431582	+	0	73	126	41	49
chr1	1470043	1470069	1470065	+	0	295	410	295	259
chr1	1552689	1552705	1552701	+	0	123	48	97	155
chr1	1565982	1565991	1565984	+	1	1029	1337	865	995
chr1	1680093	1680094	1680094	+	0	0	0	5	21
chr1	1824155	1824166	1824166	+	0	4	17	7	1
chr1	2238955	2238955	2238955	+	0	0	12	0	0
chr1	2240077	2240096	2240096	+	0	28	30	6	64
chr1	2240940	2240974	2240970	+	0	52	21	20	36
chr1	2241529	2241579	2241549	+	1	411	692	250	246
chr1	2241608	2241615	2241615	+	0	20	18	11	7
chr1	2241651	2241658	2241652	+	0	60	31	27	10
chr1	2250657	2250712	2250707	+	0	27	11	2	3
chr1	2253470	2253470	2253470	+	0	1	10	0	0
chr1	2334639	2334685	2334656	+	0	738	609	602	506
chr1	2334719	2334742	2334741	+	0	590	316	337	374
chr1	2335008	2335008	2335008	+	0	12	1	9	3
chr1	2335112	2335122	2335114	+	0	21	19	7	4
chr1	2335163	2335227	2335198	+	0	41	26	41	28
chr1	2336295	2336302	2336295	+	0	9	4	1	5
chr1	2336841	2336889	2336875	+	0	1142	831	746	1093
chr1	2458087	2458094	2458087	+	0	0	10	2	2
chr1	2495170	2495189	2495188	+	0	40	22	34	83
chr1	2495266	2495274	2495266	+	0	7	13	0	6
chr1	2521026	2521032	2521029	+	0	4	10	8	4
chr1	2522882	2522910	2522907	+	0	528	602	404	577
chr1	3539472	3539472	3539472	+	0	2	0	6	8
chr1	3542366	3542366	3542366	+	0	0	11	0	0
chr1	3545339	3545352	3545339	+	0	4	10	4	5
chr1	3546639	3546640	3546639	+	0	1	7	1	10
chr1	3546686	3546696	3546690	+	0	1660	1431	1278	1525
chr1	3692518	3692524	3692519	+	0	29	9	0	0
chr1	3801985	3801986	3801985	+	0	12	5	8	9
chr1	4058838	4058843	4058839	+	0	0	0	1	71
chr1	6146412	6146439	6146412	+	0	4	0	34	33
chr1	6161165	6161188	6161172	+	0	2	0	13	8
chr1	6161232	6161255	6161240	+	0	439	78	4690	3710
chr1	6454449	6454451	6454450	+	0	0	10	16	13
chr1	6649332	6649345	6649339	+	0	34	56	44	81
chr1	6682110	6682123	6682110	+	0	11	4	9	2
chr1	6684045	6684062	6684057	+	0	270	177	180	115
chr1	6693613	6693639	6693625	+	0	82	77	153	163
chr1	6904751	6904752	6904751	+	1	8	5	19	7
chr1	6931996	6932019	6932019	+	0	6	0	4	5
chr1	6932062	6932113	6932098	+	0	146	76	77	108
chr1	6948241	6948272	6948260	+	0	608	310	365	368
chr1	7279627	7279634	7279632	+	1	43	38	43	66
chr1	7836828	7836838	7836829	+	0	28	1	5	0
chr1	7839831	7839843	7839838	+	0	12	12	6	10
chr1	7840303	7840323	7840303	+	0	8	4	1	8
chr1	7840352	7840401	7840356	+	0	16	22	7	13
chr1	7840497	7840509	7840501	+	0	13	25	5	4
chr1	7840752	7840769	7840752	+	0	8	14	9	0
chr1	7841392	7841412	7841412	+	0	11	2	19	2
chr1	7841469	7841495	7841492	+	0	2646	3518	1728	1638
chr1	7905229	7905237	7905237	+	0	48	4	19	30
chr1	8045336	8045349	8045342	+	0	2502	1248	1819	2153
chr1	8045400	8045404	8045403	+	0	67	43	32	48
chr1	8045559	8045566	8045559	+	0	12	0	2	2
chr1	8404218	8404258	8404226	+	0	82	40	83	107
chr1	8939913	8939933	8939932	+	0	8	1	4	7
chr1	9245431	9245443	9245443	+	0	5	4	1	11
chr1	9326526	9326546	9326527	+	0	18	47	10	18
chr1	9326685	9326685	9326685	+	0	2	6	1	6
chr1	9327596	9327602	9327597	+	0	10	7	1	7
chr1	9327950	9327973	9327952	+	0	255	269	140	139
chr1	9328292	9328298	9328298	+	1	12	18	10	17
chr1	9328334	9328431	9328366	+	0	25	8	25	10
chr1	9330343	9330344	9330343	+	0	3	11	7	3
chr1	9331391	9331401	9331393	+	0	1198	679	959	1243
chr1	9427915	9427941	9427924	+	0	208	90	318	323
chr1	9428284	9428303	9428284	+	0	5	2	3	5
chr1	9429581	9429595	9429589	+	0	275	286	445	415
chr1	9435441	9435441	9435441	+	0	9	0	4	1
chr1	9642684	9642684	9642684	+	0	1	9	0	7
chr1	9645228	9645231	9645230	+	0	72	13	38	46
chr1	9665002	9665025	9665012	+	0	37	22	20	17
chr1	9665222	9665231	9665223	+	0	8	7	17	8
chr1	9674909	9674939	9674910	+	1	50	28	86	99
chr1	9788946	9788979	9788970	+	1	341	384	151	140
chr1	10041912	10041915	10041913	+	0	6	0	5	4
chr1	10043202	10043202	10043202	+	0	4	4	3	4
chr1	10044619	10044625	10044620	+	0	8	4	13	16
chr1	10044819	10044847	10044840	+	0	125	64	80	68
chr1	10045537	10045557	10045557	+	0	19	31	6	26
chr1	10049760	10049767	10049766	+	0	8	6	20	10
chr1	10076073	10076081	10076073	+	0	8	7	4	0
chr1	10205221	10205257	10205221	+	0	15	5	8	18
chr1	10213549	10213549	10213549	+	1	2	0	7	6
chr1	10240523	10240523	10240523	+	0	28	2	9	8
chr1	10240658	10240667	10240659	+	0	18	11	17	8
chr1	10241257	10241303	10241290	+	0	130	112	130	114
chr1	10365054	10365059	10365054	+	0	30	6	5	8
chr1	10368631	10368657	10368650	+	0	24	28	23	22
chr1	10441654	10441666	10441658	+	0	63	115	71	91
chr1	10480563	10480569	10480568	+	0	195	113	85	102
chr1	10502587	10502594	10502588	+	0	1	11	5	0
chr1	10502787	10502788	10502788	+	0	0	13	3	9
chr1	10511695	10511720	10511717	+	0	7	57	7	26
chr1	10690806	10690822	10690810	+	0	45	85	45	72
chr1	11074018	11074018	11074018	+	0	0	7	3	1
chr1	11083534	11083544	11083544	+	0	15	3	11	4
chr1	11084099	11084105	11084099	+	0	38	25	16	33
chr1	11084234	11084251	11084234	+	0	5	9	0	9
chr1	11084803	11084813	11084810	+	0	3	2	13	5
chr1	11085547	11085550	11085547	+	0	20	12	5	19
chr1	11090583	11090591	11090586	+	0	22	7	29	41
chr1	11162152	11162152	11162152	+	0	5	3	5	5
chr1	11346334	11346357	11346335	+	0	8	8	10	18
chr1	11346407	11346415	11346415	+	0	9	4	2	2
chr1	11348491	11348495	11348494	+	1	3	0	9	4
chr1	11722324	11722347	11722347	+	0	305	84	6	49
chr1	11723383	11723385	11723384	+	0	23	13	2	3
chr1	11729117	11729121	11729118	+	0	10	4	4	0
chr1	11734084	11734112	11734085	+	0	6	7	10	2
chr1	11810800	11810831	11810825	+	0	14	8	52	47
chr1	11814850	11814851	11814850	+	0	6	0	8	11
chr1	11849533	11849539	11849534	+	0	10	14	37	1
chr1	11849641	11849642	11849642	+	0	4	2	23	1
chr1	11881953	11881963	11881953	+	0	4	0	4	6
chr1	11903186	11903201	11903187	+	0	119	48	135	212
chr1	11908131	11908139	11908136	+	0	18	12	19	35
chr1	12034982	12035000	12035000	+	0	4	11	2	0
chr1	12035593	12035618	12035594	+	0	3885	3801	1803	1862
chr1	12035882	12035883	12035883	+	0	33	20	4	6
chr1	12036648	12036700	12036695	+	0	24	24	4	9
chr1	12073540	12073576	12073542	+	0	2419	1404	1275	1569
chr1	12092095	12092108	12092101	+	0	233	384	192	575
chr1	12092678	12092691	12092691	+	0	12	2	2	6
chr1	12263764	12263765	12263764	+	0	8	10	0	0
chr1	12269277	12269285	12269285	+	0	101	64	0	2
chr1	12569421	12569429	12569422	+	0	19	11	4	5
chr1	12569488	12569498	12569489	+	0	11	16	13	15
chr1	12570415	12570428	12570416	+	0	129	108	112	135
chr1	12572095	12572098	12572096	+	0	82	53	115	119
chr1	12988767	12988779	12988773	+	1	5	9	11	13
chr1	14084246	14084246	14084246	+	0	14	0	0	0
chr1	14105259	14105259	14105259	+	0	0	14	1	0
chr1	14114338	14114340	14114340	+	0	4	15	3	8
chr1	14114570	14114581	14114570	+	0	45	17	26	27
chr1	14149992	14149995	14149994	+	0	9	18	9	3
chr1	14151561	14151574	14151561	+	0	12	15	3	13
chr1	15288225	15288235	15288234	+	0	5	13	6	0
chr1	15392148	15392148	15392148	+	1	1	5	4	1
chr1	15392579	15392596	15392596	+	0	11	4	3	0
chr1	15392675	15392705	15392705	+	0	19	23	7	2
chr1	15392746	15392788	15392749	+	0	3	34	4	2
chr1	15394624	15394652	15394648	+	0	13	38	22	12
chr1	15546873	15546874	15546873	+	1	1	0	3	15
chr1	15546912	15546978	15546977	+	0	65	25	60	97
chr1	15755321	15755357	15755335	+	0	356	348	368	403
chr1	15756540	15756561	15756561	+	0	19	8	7	6
chr1	15756698	15756840	15756827	+	0	1076	701	737	972
chr1	15896844	15896850	15896850	+	0	10	2	1	1
chr1	15897509	15897509	15897509	+	1	18	0	15	10
chr1	15898212	15898232	15898225	+	0	24	34	17	30
chr1	16048019	16048019	16048019	+	0	9	6	2	7
chr1	16050240	16050240	16050240	+	1	2	3	2	5
chr1	16061260	16061264	16061263	+	0	1318	633	785	522
chr1	16067854	16067890	16067886	+	0	24	37	20	42
chr1	16112919	16112926	16112919	+	0	3	18	1	0
chr1	16112971	16112982	16112975	+	0	192	108	21	80
chr1	16113073	16113090	16113085	+	0	1290	814	76	368
chr1	16154988	16154994	16154994	+	0	5	1	3	5
chr1	16155231	16155240	16155234	+	0	6	21	18	32
chr1	16261816	16261816	16261816	+	0	0	11	0	0
chr1	16266935	16266955	16266952	+	0	380	225	198	286
chr1	16710871	16710871	16710871	+	1	11	14	5	2
chr1	16722032	16722117	16722088	+	0	82	89	41	53
chr1	16722855	16722892	16722879	+	0	112	167	56	134
chr1	16724624	16724673	16724640	+	0	1234	656	551	554
chr1	16768074	16768075	16768075	+	1	17	45	19	23
chr1	16768105	16768114	16768114	+	0	6	5	3	11
chr1	16785563	16785569	16785563	+	0	9	8	1	3
chr1	16785706	16785712	16785707	+	0	21	16	16	20
chr1	16786569	16786583	16786573	+	0	1473	689	571	903
chr1	16794911	16794912	16794912	+	0	7	11	5	6
chr1	17200517	17200535	17200517	+	0	0	0	5	15
chr1	17299458	17299475	17299475	+	0	6	5	4	14
chr1	17967262	17967262	17967262	+	0	10	42	1	3
chr1	18024337	18024370	18024364	+	0	18	99	28	32
chr1	19567179	19567199	19567179	+	0	0	0	1	17
chr1	19585479	19585507	19585480	+	0	10	15	26	33
chr1	19585934	19585958	19585941	+	0	44	60	69	72
chr1	19586569	19586628	19586621	+	0	123	173	112	130
chr1	19592700	19592700	19592700	+	0	0	0	3	8
chr1	19655479	19655501	19655483	+	0	10	1	27	21
chr1	19655772	19655794	19655791	+	0	134	95	176	109
chr1	19658909	19658926	19658922	+	0	0	8	0	11
chr1	19935112	19935135	19935112	+	0	116	106	221	317
chr1	19953109	19953134	19953128	+	0	2104	1475	1353	1327
chr1	19956287	19956327	19956311	+	0	70	43	26	75
chr1	19981556	19981654	19981610	+	0	9	10	7	10
chr1	19983836	19983840	19983836	+	0	11	15	8	4
chr1	19984700	19984722	19984708	+	0	6	0	8	13
chr1	19984829	19984964	19984946	+	0	4904	3189	9034	9553
chr1	20239318	20239318	20239318	+	0	0	0	8	4
chr1	20239415	20239437	20239436	+	0	18	17	7	17
chr1	20945385	20945405	20945394	+	0	70	40	17	13
chr1	20971477	20971494	20971478	+	0	46	27	17	37
chr1	20977213	20977234	20977232	+	0	200	206	139	198
chr1	20977695	20977695	20977695	+	0	1	8	2	4
chr1	20977808	20977815	20977810	+	0	24	78	40	66
chr1	20977999	20978007	20978004	+	0	333	343	147	121
chr1	21904888	21904910	21904889	+	0	1505	44	18	14
chr1	22357390	22357391	22357390	+	0	3	0	8	10
chr1	22389279	22389320	22389320	+	0	19	5	9	12
chr1	22416618	22416624	22416618	+	0	18	26	8	10
chr1	22418109	22418113	22418111	+	0	41	96	36	91
chr1	22418190	22418193	22418193	+	0	1	10	4	0
chr1	22418260	22418262	22418261	+	1	57	97	16	45
chr1	22419217	22419231	22419229	+	0	47	54	30	18
chr1	22419330	22419335	22419330	+	0	27	14	11	4
chr1	22419365	22419447	22419436	+	0	8081	6626	4522	6124
chr1	22853956	22853969	22853957	+	0	9	0	2	13
chr1	22854533	22854539	22854533	+	0	11	15	2	17
chr1	22857178	22857193	22857179	+	0	15	50	64	47
chr1	23112030	23112032	23112030	+	0	16	6	3	9
chr1	23118214	23118231	23118214	+	0	8	20	3	9
chr1	23241058	23241088	23241084	+	0	261	201	173	327
chr1	23241144	23241175	23241159	+	0	193	203	120	309
chr1	23241754	23241767	23241767	+	0	8	0	7	0
chr1	23241817	23241823	23241823	+	0	21	39	40	48
chr1	23247967	23247997	23247968	+	0	103	41	17	52
chr1	23410181	23410186	23410183	+	0	56	51	36	63
chr1	23698271	23698280	23698277	+	0	23	6	28	90
chr1	23889336	23889336	23889336	+	1	17	19	12	11
chr1	24021771	24021772	24021772	+	0	7	0	8	3
chr1	24022351	24022351	24022351	+	0	10	13	6	7
chr1	24022871	24022918	24022906	+	0	16275	11033	31046	33734
chr1	24024916	24024920	24024919	+	0	12	1	9	9
chr1	24029545	24029545	24029545	+	1	10	7	5	1
chr1	24047459	24047459	24047459	+	1	3	2	1	5
chr1	24086379	24086403	24086380	+	0	246	159	108	114
chr1	24088308	24088335	24088331	+	0	22	49	10	10
chr1	24088531	24088550	24088549	+	0	215	160	110	126
chr1	24114135	24114210	24114192	+	0	26	49	5	26
chr1	24114689	24114730	24114721	+	0	455	303	195	216
chr1	24121994	24122036	24122028	+	0	3886	2138	1543	1636
chr1	24289928	24289954	24289929	+	0	270	254	306	295
chr1	24671002	24671009	24671005	+	1	18	12	9	17
chr1	24742977	24742977	24742977	+	0	0	8	5	2
chr1	24748987	24748987	24748987	+	0	4	18	0	0
chr1	24792824	24792836	24792827	+	0	8	10	2	17
chr1	24793185	24793201	24793185	+	0	4	21	4	5
chr1	24795739	24795824	24795760	+	0	56	43	7	21
chr1	24796281	24796304	24796304	+	0	3	14	1	0
chr1	24797248	24797248	24797248	+	0	8	6	4	7
chr1	24798587	24798588	24798587	+	0	5	7	1	4
chr1	24799458	24799473	24799466	+	0	392	505	149	221
chr1	24803136	24803137	24803137	+	0	8	4	4	25
chr1	24803227	24803230	24803229	+	0	18	17	11	12
chr1	24863482	24863511	24863505	+	0	73	73	78	89
chr1	24867525	24867534	24867530	+	0	53	58	42	98
chr1	24996801	24996803	24996803	+	0	8	37	12	26
chr1	24997925	24997962	24997961	+	0	26	63	40	94
chr1	25057497	25057501	25057497	+	0	8	4	22	17
chr1	25086851	25086886	25086851	+	1	11	0	6	3
chr1	25090025	25090025	25090025	+	1	25	24	15	12
chr1	25112346	25112347	25112346	+	1	26	20	2	8
chr1	25167411	25167411	25167411	+	0	24	65	13	39
chr1	25168183	25168195	25168183	+	0	19	12	1	4
chr1	25168229	25168290	25168280	+	0	241	176	52	130
chr1	25168456	25168473	25168473	+	1	4	9	3	0
chr1	25168514	25168543	25168517	+	1	11	0	11	4
chr1	25169223	25169246	25169232	+	0	74	49	15	33
chr1	25170762	25170825	25170816	+	0	42	32	25	22
chr1	25171467	25171475	25171475	+	0	16	32	7	8
chr1	25180148	25180148	25180148	+	0	3	10	0	0
chr1	25574821	25574821	25574821	+	0	0	12	0	0
chr1	25679462	25679462	25679462	+	0	0	13	0	0
chr1	25687311	25687362	25687361	+	0	103	115	98	98
chr1	25687476	25687488	25687478	+	0	43	64	44	41
chr1	25688751	25688752	25688752	+	0	196	110	106	122
chr1	25688850	25688851	25688851	+	0	427	373	306	349
chr1	25739232	25739239	25739234	+	1	12	7	7	6
chr1	25825211	25825228	25825219	+	0	161	98	77	104
chr1	25825296	25825303	25825303	+	0	13	5	5	19
chr1	25825929	25825932	25825929	+	0	16	2	4	3
chr1	25895365	25895387	25895376	+	0	465	522	260	438
chr1	25910373	25910379	25910373	+	0	3	9	1	2
chr1	25916887	25916891	25916888	+	0	3	1	11	17
chr1	26110933	26110946	26110939	+	0	44	0	3	0
chr1	26112415	26112416	26112415	+	1	29	6	1	0
chr1	26112690	26112698	26112696	+	0	203	18	11	1
chr1	26136260	26136271	26136262	+	0	2	6	5	7
chr1	26143211	26143238	26143230	+	0	13	11	4	11
chr1	26144488	26144605	26144518	+	0	46	86	45	55
chr1	26144664	26144726	26144711	+	0	4182	4323	2978	2867
chr1	26159426	26159435	26159434	+	0	52	180	61	150
chr1	26362912	26362940	26362939	+	0	12	69	1	0
chr1	26452025	26452046	26452026	+	1	5	5	13	9
chr1	26497341	26497366	26497357	+	0	44	45	101	28
chr1	26605296	26605303	26605301	+	0	23	52	20	29
chr1	26608260	26608290	26608290	+	0	5	13	2	2
chr1	26659534	26659539	26659539	+	1	4	14	7	13
chr1	26795712	26795763	26795714	+	0	9	32	24	12
chr1	26797140	26797161	26797161	+	0	9	14	7	8
chr1	26797782	26797842	26797786	+	0	68	37	32	57
chr1	26803132	26803132	26803132	+	0	12	16	20	42
chr1	26901498	26901525	26901515	+	0	11	7	6	28
chr1	27107651	27107741	27107651	+	1	9	24	20	7
chr1	27107777	27107876	27107819	+	0	20	0	18	8
chr1	27108590	27108606	27108591	+	0	45	45	15	16
chr1	27124411	27124413	27124412	+	0	4	10	12	27
chr1	27124785	27124793	27124786	+	0	67	21	89	78
chr1	27180430	27180430	27180430	+	0	5	12	1	10
chr1	27182207	27182212	27182208	+	0	34	22	20	15
chr1	27184063	27184096	27184095	+	0	73	10	37	149
chr1	27190948	27190949	27190948	+	0	0	1	2	12
chr1	27269536	27269536	27269536	+	0	0	12	0	0
chr1	27272853	27272897	27272889	+	0	1709	1396	653	1899
chr1	27273326	27273387	27273374	+	0	20	18	23	52
chr1	27275604	27275604	27275604	+	1	0	11	0	0
chr1	27326613	27326627	27326627	+	0	11	10	8	7
chr1	27326669	27326791	27326752	+	0	340	286	68	130
chr1	27326989	27327005	27326989	+	1	8	15	6	5
chr1	27327132	27327152	27327146	+	0	258	816	126	476
chr1	27327337	27327397	27327376	+	0	774	674	219	235
chr1	27327880	27327881	27327880	+	0	18	8	12	11
chr1	27328040	27328057	27328042	+	0	20	57	17	10
chr1	27634732	27634740	27634733	+	0	400	220	230	284
chr1	27635033	27635054	27635033	+	0	1	9	1	4
chr1	27653017	27653026	27653021	+	1	14	5	11	6
chr1	27659051	27659051	27659051	+	0	7	0	1	5
chr1	27662886	27662895	27662891	+	0	2103	1687	1707	1698
chr1	27680415	27680424	27680423	+	0	3	2	11	174
chr1	28086696	28086696	28086696	+	0	11	11	5	2
chr1	28088114	28088127	28088115	+	0	16	12	13	14
chr1	28089622	28089636	28089626	+	0	72	55	64	78
chr1	28128614	28128622	28128620	+	0	3	4	2	8
chr1	28150278	28150285	28150280	+	0	276	138	62	71
chr1	28150950	28150963	28150961	+	0	50	45	8	27
chr1	28178028	28178057	28178039	+	0	589	419	381	405
chr1	28178148	28178192	28178173	+	0	16	27	15	13
chr1	28213176	28213193	28213186	+	0	26	1	28	49
chr1	28294602	28294611	28294605	+	0	444	362	476	554
chr1	28564530	28564530	28564530	+	0	0	14	0	0
chr1	28564603	28564618	28564610	+	0	2072	1496	1822	1458
chr1	28607978	28607988	28607988	+	1	13	3	1	7
chr1	28608962	28609008	28609000	+	0	67	52	102	85
chr1	28662359	28662391	28662391	+	0	6	7	2	23
chr1	28662466	28662479	28662467	+	0	88	140	246	112
chr1	28738360	28738360	28738360	+	1	9	16	8	14
chr1	28824191	28824255	28824255	+	0	6	6	10	6
chr1	28825619	28825635	28825621	+	0	2	15	4	3
chr1	28826874	28826884	28826875	+	0	186	191	141	174
chr1	28834024	28834084	28834084	+	0	13	1	14	10
chr1	28836135	28836168	28836147	+	0	104	623	385	936
chr1	28837401	28837407	28837403	+	0	131	79	208	218
chr1	28841412	28841422	28841422	+	0	25	10	19	29
chr1	28864665	28864686	28864679	+	0	26	15	24	38
chr1	28865494	28865517	28865506	+	0	13	8	9	17
chr1	28865586	28865612	28865606	+	0	6	25	32	20
chr1	28865682	28865716	28865709	+	0	14	3	21	9
chr1	28868540	28868543	28868540	+	0	1	1	8	5
chr1	28873034	28873059	28873035	+	0	24	26	22	44
chr1	28904255	28904301	28904272	+	0	120	229	114	176
chr1	28921956	28921966	28921961	+	0	7	0	9	20
chr1	28975309	28975310	28975310	+	0	4	2	2	10
chr1	29041407	29041421	29041421	+	0	8	6	10	9
chr1	29041480	29041480	29041480	+	0	7	10	7	2
chr1	29044503	29044516	29044512	+	0	18	11	24	16
chr1	29044719	29044723	29044720	+	0	53	29	83	57
chr1	29045847	29045874	29045863	+	0	24	27	29	39
chr1	29095657	29095681	29095665	+	1	11	3	14	5
chr1	29096281	29096300	29096287	+	0	924	1049	801	1110
chr1	29446536	29446560	29446546	+	0	34	8	125	128
chr1	29452269	29452269	29452269	+	0	3	0	2	6
chr1	29653297	29653339	29653312	+	0	156	157	297	463
chr1	30046184	30046192	30046184	+	0	0	0	3	23
chr1	31199584	31199595	31199592	+	0	22	8	5	12
chr1	31199652	31199652	31199652	+	0	7	11	1	0
chr1	31306682	31306691	31306691	+	0	19	21	15	8
chr1	31307295	31307300	31307295	+	0	1	12	1	5
chr1	31628676	31628676	31628676	+	0	16	13	11	12
chr1	31628974	31628974	31628974	+	0	5	14	2	2
chr1	31836972	31836976	31836974	+	1	0	20	5	5
chr1	31837067	31837103	31837081	+	0	2	14	4	3
chr1	31837758	31837787	31837759	+	0	155	86	109	146
chr1	31843880	31843887	31843880	+	0	6	5	6	4
chr1	31905331	31905360	31905353	+	0	73	49	25	41
chr1	31907472	31907548	31907525	+	0	3228	2881	1812	2268
chr1	32053275	32053275	32053275	+	0	12	16	1	0
chr1	32485131	32485141	32485131	+	1	4	12	1	1
chr1	32508519	32508553	32508537	+	1	10	8	0	5
chr1	32509474	32509488	32509476	+	0	2471	1941	1838	2279
chr1	32509556	32509556	32509556	+	0	14	4	4	2
chr1	32526451	32526461	32526451	+	0	48	17	21	23
chr1	32568461	32568467	32568463	+	0	394	148	321	234
chr1	32640665	32640665	32640665	+	0	0	11	0	0
chr1	32641564	32641565	32641564	+	0	4	18	1	8
chr1	32642083	32642083	32642083	+	0	27	29	8	7
chr1	32642140	32642168	32642167	+	0	235	237	171	199
chr1	32663883	32663902	32663884	+	0	1283	895	542	720
chr1	32670974	32670992	32670976	+	0	254	244	245	347
chr1	32674283	32674289	32674289	+	0	20	28	16	19
chr1	32697093	32697206	32697201	+	0	158	160	191	149
chr1	32714457	32714461	32714457	+	0	37	12	30	50
chr1	32789702	32789702	32789702	+	1	13	3	3	1
chr1	32799223	32799239	32799225	+	0	2983	1690	1458	2286
chr1	33066386	33066386	33066386	+	0	15	22	12	41
chr1	33070350	33070361	33070360	+	0	5	0	8	9
chr1	33071542	33071545	33071542	+	0	6	4	13	2
chr1	33146254	33146260	33146259	+	0	22	28	40	48
chr1	33146722	33146722	33146722	+	0	5	1	4	12
chr1	33151811	33151811	33151811	+	0	8	5	2	16
chr1	33240565	33240573	33240572	+	0	101	145	161	132
chr1	33284434	33284439	33284434	+	0	15	6	3	7
chr1	33285234	33285234	33285234	+	0	0	9	2	0
chr1	33302759	33302760	33302759	+	1	6	13	4	7
chr1	33303985	33304017	33303985	+	0	4	7	3	3
chr1	33321764	33321837	33321792	+	0	72	26	37	89
chr1	33323456	33323459	33323456	+	0	15	7	11	12
chr1	33324448	33324480	33324476	+	0	187	39	147	96
chr1	33331989	33331997	33331989	+	0	0	17	2	2
chr1	33418060	33418063	33418062	+	1	7	14	6	1
chr1	33575512	33575513	33575513	+	0	4	12	7	0
chr1	33585995	33585995	33585995	+	0	6	0	9	3
chr1	33586099	33586135	33586130	+	0	7	5	12	27
chr1	33766081	33766100	33766099	+	1	122	125	112	188
chr1	33766316	33766324	33766320	+	0	92	66	85	128
chr1	33961242	33961255	33961242	+	0	11	9	3	7
chr1	33961394	33961416	33961396	+	0	13	1	3	6
chr1	33961992	33961992	33961992	+	0	12	0	2	5
chr1	33967238	33967238	33967238	+	1	25	9	15	16
chr1	35557489	35557489	35557489	+	1	4	10	1	0
chr1	35568325	35568328	35568325	+	0	35	13	7	9
chr1	35574276	35574276	35574276	+	0	0	11	0	0
chr1	35581187	35581226	35581226	+	0	24	10	9	5
chr1	35581455	35581463	35581458	+	0	21	24	12	12
chr1	35584421	35584431	35584422	+	0	4	4	1	12
chr1	35859320	35859320	35859320	+	0	1	8	4	0
chr1	35885760	35885781	35885760	+	0	7	19	7	2
chr1	35886808	35886808	35886808	+	0	8	12	6	5
chr1	35886916	35886942	35886935	+	0	31	22	19	30
chr1	35887044	35887073	35887045	+	0	136	59	83	104
chr1	35887176	35887176	35887176	+	1	9	0	4	4
chr1	35887430	35887445	35887440	+	0	4	0	3	8
chr1	35887543	35887547	35887545	+	0	34	10	13	17
chr1	36032307	36032388	36032374	+	0	1585	1646	1425	1304
chr1	36032869	36032873	36032869	+	0	11	10	10	4
chr1	36320112	36320130	36320112	+	0	22	14	7	11
chr1	36320513	36320526	36320514	+	0	19	14	38	52
chr1	36321030	36321044	36321031	+	0	7	12	12	13
chr1	36323235	36323235	36323235	+	1	28	15	42	53
chr1	36323263	36323284	36323265	+	0	13	3	11	35
chr1	36323467	36323502	36323468	+	1	59	42	46	37
chr1	36387856	36387873	36387873	+	0	14	16	8	11
chr1	36389891	36389898	36389898	+	0	557	306	376	433
chr1	36395161	36395219	36395212	+	0	12	26	17	27
chr1	36521707	36521735	36521734	+	0	11	9	4	14
chr1	36522058	36522091	36522063	+	0	68	40	35	60
chr1	36528500	36528511	36528502	+	0	6	5	4	8
chr1	36528754	36528766	36528754	+	0	13	0	6	3
chr1	36536524	36536525	36536525	+	0	10	5	3	4
chr1	36537635	36537636	36537636	+	0	17	24	18	12
chr1	36538098	36538107	36538098	+	1	20	12	8	20
chr1	36556451	36556451	36556451	+	0	0	12	0	0
chr1	36559526	36559537	36559533	+	0	460	426	327	474
chr1	36646407	36646454	36646449	+	0	2744	2111	1877	1884
chr1	36661764	36661772	36661764	+	0	12	2	5	10
chr1	36663131	36663134	36663131	+	0	0	14	1	10
chr1	36664644	36664658	36664658	+	0	8	7	6	2
chr1	36665923	36665931	36665923	+	0	11	7	14	10
chr1	36703070	36703070	36703070	+	1	4	8	1	5
chr1	36731754	36731754	36731754	+	1	0	7	3	1
chr1	36754722	36754802	36754723	+	1	16	9	31	20
chr1	36761040	36761040	36761040	+	0	5	10	1	0
chr1	36770171	36770171	36770171	+	0	1	2	3	8
chr1	36770938	36770977	36770951	+	0	55	28	21	52
chr1	36786806	36786833	36786833	+	0	8	13	1	4
chr1	36786946	36786950	36786946	+	0	25	8	5	3
chr1	36790478	36790487	36790485	+	0	7	17	4	1
chr1	36794773	36794780	36794773	+	0	13	30	13	4
chr1	36796804	36796804	36796804	+	0	0	10	1	0
chr1	36802903	36802907	36802903	+	0	9	21	11	8
chr1	37949968	37949980	37949968	+	0	302	193	232	259
chr1	38175234	38175251	38175236	+	0	0	28	1	6
chr1	38175360	38175401	38175379	+	0	47	81	9	15
chr1	38266803	38266813	38266804	+	0	26	29	121	80
chr1	38271677	38271677	38271677	+	1	2	0	8	5
chr1	38275099	38275133	38275127	+	0	886	572	567	1086
chr1	38489363	38489378	38489378	+	0	5	3	4	3
chr1	38489464	38489492	38489481	+	0	73	43	60	52
chr1	38490492	38490498	38490492	+	0	69	54	44	37
chr1	39176914	39176922	39176914	+	1	49	15	96	153
chr1	39330676	39330676	39330676	+	0	2	5	4	4
chr1	39341898	39341898	39341898	+	0	8	20	19	17
chr1	39385071	39385071	39385071	+	0	4	0	13	5
chr1	39385186	39385201	39385196	+	0	5	0	17	16
chr1	39469930	39469970	39469954	+	0	54	56	22	32
chr1	39470198	39470198	39470198	+	0	15	1	1	1
chr1	39471456	39471473	39471473	+	0	3	11	5	3
chr1	39471554	39471577	39471555	+	0	248	179	81	102
chr1	39471730	39471736	39471736	+	0	3	9	3	2
chr1	39473362	39473367	39473362	+	0	2	9	4	7
chr1	39500239	39500314	39500287	+	0	4308	2648	3185	2947
chr1	39629013	39629013	39629013	+	1	10	5	0	1
chr1	39727441	39727445	39727441	+	0	40	5	5	14
chr1	39794041	39794118	39794041	+	1	35	7	19	4
chr1	39859607	39859632	39859607	+	1	8	17	2	0
chr1	39948817	39948842	39948842	+	0	10	5	1	7
chr1	39951890	39951898	39951891	+	0	289	210	187	187
chr1	39952478	39952490	39952489	+	0	25	15	16	27
chr1	39952601	39952662	39952656	+	0	628	396	154	394
chr1	39952759	39952810	39952810	+	0	25	15	7	9
chr1	40219352	40219388	40219371	+	0	372	321	206	171
chr1	40219713	40219715	40219714	+	0	36	12	8	5
chr1	40222417	40222440	40222429	+	0	20	10	25	12
chr1	40435612	40435641	40435629	+	0	16	12	13	11
chr1	40537890	40538032	40538023	+	0	141	124	74	91
chr1	40538061	40538188	40538188	+	0	135	150	70	74
chr1	40538256	40538339	40538314	+	0	5107	3329	2925	2448
chr1	40651059	40651059	40651059	+	0	0	12	0	0
chr1	40706589	40706597	40706593	+	0	110	17	52	38
chr1	40759625	40759626	40759626	+	0	23	6	17	18
chr1	40759673	40759708	40759674	+	0	53	108	54	85
chr1	40759794	40759873	40759841	+	0	367	508	299	484
chr1	40887933	40887954	40887933	+	0	15	12	2	14
chr1	40888686	40888690	40888690	+	0	13	4	4	3
chr1	40888990	40889000	40889000	+	0	46	43	23	18
chr1	40932420	40932451	40932421	+	0	27	1	27	28
chr1	40932565	40932569	40932567	+	0	8	8	3	0
chr1	40981706	40981722	40981707	+	0	55	39	11	7
chr1	41010346	41010347	41010346	+	0	2	7	2	5
chr1	41013837	41013837	41013837	+	0	2	6	4	1
chr1	41172328	41172328	41172328	+	1	1	12	4	4
chr1	41236779	41236799	41236780	+	0	53	18	16	61
chr1	41237274	41237277	41237274	+	0	10	0	6	4
chr1	41475927	41475928	41475928	+	0	9	21	20	15
chr1	41477432	41477542	41477445	+	0	287	429	199	163
chr1	41477937	41477948	41477937	+	0	0	11	1	1
chr1	41478227	41478240	41478233	+	0	27	47	17	23
chr1	41490542	41490543	41490543	+	0	0	17	2	2
chr1	41513623	41513623	41513623	+	0	0	12	7	8
chr1	42926063	42926089	42926064	+	0	141	135	56	203
chr1	42939055	42939055	42939055	+	0	5	0	2	9
chr1	43142426	43142432	43142428	+	0	665	449	389	325
chr1	43162434	43162446	43162446	+	0	19	33	14	8
chr1	43166587	43166596	43166587	+	0	5	11	7	6
chr1	43168026	43168036	43168032	+	0	29	28	26	38
chr1	43241162	43241198	43241196	+	0	5	11	7	12
chr1	43241384	43241415	43241411	+	0	94	49	54	14
chr1	43242169	43242188	43242169	+	0	0	7	5	0
chr1	43242270	43242282	43242275	+	0	8	8	8	13
chr1	43289483	43289490	43289483	+	0	1	8	7	16
chr1	43309463	43309464	43309464	+	0	5	0	6	3
chr1	43310640	43310665	43310657	+	0	146	65	102	137
chr1	43310787	43310789	43310788	+	0	35	23	48	47
chr1	43311592	43311614	43311594	+	1	45	24	10	36
chr1	43317679	43317709	43317688	+	0	3	2	17	17
chr1	43318145	43318150	43318145	+	0	52	34	73	72
chr1	43439996	43439996	43439996	+	1	10	13	22	8
chr1	43449027	43449030	43449027	+	0	9	2	6	7
chr1	43720027	43720030	43720027	+	0	13	0	29	34
chr1	43788769	43788780	43788779	+	0	40	6	111	419
chr1	43916670	43916670	43916670	+	0	6	0	3	2
chr1	43916807	43916833	43916829	+	0	66	30	57	76
chr1	43919915	43919930	43919918	+	0	54	40	37	71
chr1	43920858	43920862	43920862	+	0	2	11	1	4
chr1	44088025	44088039	44088026	+	0	22	15	14	5
chr1	44088069	44088069	44088069	+	0	0	13	0	0
chr1	44088548	44088648	44088566	+	1	243	117	145	236
chr1	44089279	44089340	44089335	+	0	113	39	38	88
chr1	44171127	44171192	44171128	+	0	198	113	147	120
chr1	44328418	44328418	44328418	+	1	3	11	3	2
chr1	44396829	44396838	44396831	+	0	142	85	127	185
chr1	44425135	44425156	44425155	+	0	4	17	5	8
chr1	44433398	44433431	44433425	+	0	135	174	160	225
chr1	44433686	44433695	44433687	+	0	53	101	71	60
chr1	44438451	44438468	44438452	+	0	13	2	15	21
chr1	44439021	44439046	44439042	+	0	136	125	165	108
chr1	44443961	44443973	44443967	+	0	1340	3208	1283	1729
chr1	44451535	44451621	44451580	+	0	33	32	16	29
chr1	44453233	44453250	44453233	+	0	7	9	12	13
chr1	44454993	44454994	44454993	+	1	1	17	2	7
chr1	44456825	44456847	44456844	+	0	596	1040	456	771
chr1	44457074	44457074	44457074	+	0	2	9	3	3
chr1	44506102	44506118	44506107	+	0	15	5	13	17
chr1	44686344	44686353	44686348	+	0	97	106	121	83
chr1	44692604	44692605	44692605	+	0	7	0	1	14
chr1	44693708	44693715	44693708	+	0	2	1	0	10
chr1	45102150	45102173	45102167	+	0	23	30	31	33
chr1	45117383	45117399	45117396	+	0	93	153	142	200
chr1	45191260	45191264	45191264	+	0	12	1	12	15
chr1	45233407	45233437	45233419	+	1	11	76	8	16
chr1	45243753	45243753	45243753	+	1	31	0	13	20
chr1	45244346	45244385	45244379	+	0	3779	3836	6780	7408
chr1	45244412	45244477	45244413	+	0	5356	1630	6663	5905
chr1	45244555	45244568	45244562	+	0	7	5	8	7
chr1	45244761	45244768	45244763	+	0	1	0	6	6
chr1	45270806	45270832	45270806	+	1	9	10	9	9
chr1	45271644	45271677	45271661	+	0	77	113	50	23
chr1	45281032	45281064	45281032	+	0	21	7	7	2
chr1	45282994	45282999	45282999	+	0	0	14	3	1
chr1	45285189	45285218	45285189	+	0	24	40	20	45
chr1	45285604	45285615	45285615	+	0	17	21	23	8
chr1	45480900	45480901	45480900	+	0	5	3	3	2
chr1	45481186	45481251	45481246	+	0	584	591	960	979
chr1	45717249	45717261	45717249	+	0	7	12	2	0
chr1	45771290	45771291	45771290	+	0	5	0	13	4
chr1	45809610	45809657	45809640	+	0	20	11	36	21
chr1	45976702	45976758	45976703	+	0	32	41	50	40
chr1	45978841	45978891	45978889	+	0	6	10	4	3
chr1	45980499	45980524	45980518	+	0	1	0	42	0
chr1	46035681	46035726	46035721	+	0	860	475	973	966
chr1	46059208	46059233	46059208	+	1	0	13	1	0
chr1	46073404	46073405	46073405	+	0	7	0	5	1
chr1	46084558	46084569	46084559	+	0	92	92	73	59
chr1	46159833	46159859	46159859	+	0	6	9	8	5
chr1	46160099	46160115	46160109	+	0	595	339	469	418
chr1	46363803	46363803	46363803	+	1	0	0	0	12
chr1	46501792	46501798	46501794	+	0	145	188	130	172
chr1	46501897	46501920	46501900	+	0	26	22	21	11
chr1	46686932	46686933	46686933	+	0	18	19	6	10
chr1	46693415	46693440	46693431	+	0	2	14	4	16
chr1	46744084	46744084	46744084	+	0	5	7	1	0
chr1	46782400	46782459	46782447	+	0	905	1974	1418	2799
chr1	46827843	46827870	46827863	+	0	118	79	98	128
chr1	46829814	46829814	46829814	+	1	5	2	5	2
chr1	46834327	46834327	46834327	+	0	4	8	0	0
chr1	46911372	46911376	46911376	+	0	0	0	0	16
chr1	47843422	47843470	47843455	+	0	54	43	18	40
chr1	47843514	47843540	47843540	+	0	44	43	7	45
chr1	47843834	47843834	47843834	+	0	5	4	1	1
chr1	47844484	47844514	47844511	+	0	1084	950	432	663
chr1	47906363	47906373	47906363	+	0	0	10	11	19
chr1	51440270	51440309	51440298	+	0	161	250	60	70
chr1	51737449	51737461	51737461	+	0	46	9	13	39
chr1	51738315	51738320	51738320	+	0	3	11	1	6
chr1	51738757	51738793	51738780	+	0	126	158	101	137
chr1	51738856	51738860	51738859	+	0	34	37	25	24
chr1	51738928	51738943	51738928	+	0	39	11	16	33
chr1	51739210	51739210	51739210	+	0	4	4	1	3
chr1	52253754	52253775	52253769	+	0	38	5	14	15
chr1	52254062	52254131	52254068	+	0	219	273	158	209
chr1	52254890	52254890	52254890	+	0	11	19	13	9
chr1	52553968	52553968	52553968	+	0	4	10	6	5
chr1	52554056	52554104	52554091	+	0	32	24	30	40
chr1	52555562	52555586	52555564	+	0	18	3	18	44
chr1	52698946	52698946	52698946	+	0	0	12	0	0
chr1	52811907	52811909	52811908	+	0	3	6	1	6
chr1	52812304	52812316	52812306	+	0	100	143	84	109
chr1	52813007	52813007	52813007	+	0	5	0	1	5
chr1	52814331	52814342	52814335	+	0	15	15	5	5
chr1	52817914	52817917	52817917	+	0	13	8	9	10
chr1	52831274	52831275	52831275	+	0	9	10	1	0
chr1	52882692	52882706	52882693	+	0	187	91	199	190
chr1	52883849	52883851	52883851	+	0	6	17	7	20
chr1	52883913	52883922	52883913	+	0	8	8	6	6
chr1	52883985	52883995	52883985	+	0	1	8	6	16
chr1	52886497	52886511	52886497	+	0	6	0	6	15
chr1	53074534	53074534	53074534	+	0	10	33	0	0
chr1	53074568	53074597	53074569	+	0	73	65	0	0
chr1	53074719	53074724	53074723	+	0	147	67	2	2
chr1	53287739	53287740	53287739	+	0	4	17	1	4
chr1	53288964	53288964	53288964	+	1	37	33	24	13
chr1	53291420	53291542	53291433	+	0	43	45	26	24
chr1	53292973	53293018	53292988	+	0	47	40	22	28
chr1	53462689	53462689	53462689	+	1	7	7	1	4
chr1	53465925	53465925	53465925	+	1	2	0	4	6
chr1	53516668	53516685	53516668	+	0	28	8	14	12
chr1	53516873	53516889	53516873	+	0	12	8	4	2
chr1	53516917	53516950	53516917	+	0	4	0	8	11
chr1	53517068	53517104	53517081	+	0	55	33	27	27
chr1	53517244	53517294	53517284	+	0	1375	739	535	1346
chr1	53551165	53551175	53551166	+	0	204	18	5	8
chr1	53679868	53679868	53679868	+	0	6	4	3	5
chr1	54433817	54433844	54433840	+	0	344	451	213	263
chr1	54524041	54524044	54524043	+	0	2	16	2	3
chr1	54684030	54684056	54684055	+	0	530	701	600	811
chr1	54691144	54691162	54691158	+	0	6	8	45	35
chr1	55076001	55076002	55076002	+	0	13	10	1	3
chr1	55207901	55207986	55207981	+	0	990	488	649	699
chr1	55208308	55208327	55208309	+	0	26	4	15	11
chr1	55530520	55530524	55530524	+	0	26	0	8	12
chr1	55682786	55682800	55682799	+	0	17	4	13	10
chr1	56298231	56298238	56298238	+	0	4	2	8	12
chr1	57174579	57174598	57174584	+	0	10	8	10	15
chr1	57179522	57179522	57179522	+	1	7	1	5	27
chr1	57180489	57180489	57180489	+	0	7	7	14	28
chr1	57180997	57181008	57181008	+	0	34	24	46	50
chr1	59366778	59366793	59366793	+	0	1	5	6	15
chr1	59488813	59488817	59488813	+	0	7	0	15	25
chr1	59498902	59498904	59498903	+	0	1	8	3	17
chr1	60228394	60228400	60228399	+	0	15	5	20	39
chr1	61923706	61923718	61923707	+	0	21	8	34	73
chr1	61923858	61923876	61923859	+	1	15	2	17	48
chr1	61928454	61928463	61928460	+	0	28	7	117	175
chr1	62457445	62457445	62457445	+	0	13	5	0	1
chr1	62916987	62917010	62916990	+	0	12	7	4	4
chr1	62917399	62917419	62917410	+	0	325	277	241	293
chr1	62917468	62917474	62917474	+	0	46	28	22	44
chr1	62920129	62920130	62920129	+	0	7	21	12	10
chr1	63330039	63330064	63330056	+	0	10	6	5	12
chr1	63330934	63330941	63330935	+	0	7	21	9	11
chr1	63902869	63902892	63902870	+	0	97	96	209	253
chr1	64038359	64038365	64038364	+	0	5	0	14	19
chr1	64062636	64062658	64062654	+	0	15	9	4	2
chr1	64125903	64125918	64125916	+	0	434	369	229	437
chr1	64609042	64609042	64609042	+	1	9	3	0	0
chr1	64644706	64644707	64644706	+	1	83	0	0	2
chr1	64647175	64647194	64647176	+	0	64	8	3	0
chr1	65142118	65142118	65142118	+	0	6	4	0	3
chr1	65297523	65297541	65297526	+	0	4	9	12	13
chr1	65298827	65298827	65298827	+	0	3	5	13	7
chr1	65697816	65697832	65697827	+	0	71	22	0	0
chr1	65765727	65765727	65765727	+	1	1	2	3	5
chr1	65880952	65880961	65880953	+	0	6	147	30	39
chr1	65893686	65893696	65893693	+	0	26	9	19	21
chr1	65898656	65898657	65898656	+	0	0	4	4	4
chr1	65898904	65898917	65898904	+	0	2	11	0	0
chr1	65899483	65899500	65899486	+	0	41	97	26	41
chr1	65899698	65899701	65899698	+	0	8	2	7	3
chr1	66101104	66101114	66101112	+	0	30	34	19	71
chr1	66289080	66289080	66289080	+	1	2	0	11	7
chr1	66734344	66734351	66734351	+	1	0	0	5	11
chr1	66734406	66734473	66734406	+	1	1	0	3	14
chr1	67023328	67023328	67023328	+	0	0	11	0	0
chr1	67082507	67082507	67082507	+	0	0	13	0	0
chr1	67091686	67091687	67091686	+	0	16	11	2	13
chr1	67091737	67091795	67091764	+	0	51	28	9	12
chr1	67097419	67097543	67097490	+	0	26	30	15	10
chr1	67109692	67109692	67109692	+	1	17	0	2	5
chr1	67156193	67156223	67156213	+	0	779	491	182	156
chr1	67160048	67160065	67160063	+	0	21	3	0	5
chr1	67160934	67160939	67160939	+	1	155	166	49	32
chr1	67166175	67166188	67166175	+	0	2	14	0	0
chr1	67170086	67170086	67170086	+	0	14	10	2	10
chr1	67179286	67179286	67179286	+	0	8	9	0	0
chr1	67209323	67209332	67209324	+	0	43	42	3	12
chr1	67210053	67210089	67210054	+	0	83	97	38	54
chr1	67210345	67210349	67210345	+	0	10	6	2	4
chr1	67210499	67210500	67210500	+	0	4	21	0	2
chr1	67211497	67211556	67211518	+	0	25	11	3	3
chr1	67216790	67216824	67216823	+	0	21	34	14	15
chr1	67402795	67402795	67402795	+	0	9	0	9	1
chr1	67453330	67453363	67453348	+	0	96	40	49	63
chr1	67453709	67453717	67453712	+	0	36	0	37	31
chr1	67726954	67726960	67726960	+	0	1	0	6	34
chr1	68153769	68153769	68153769	+	0	10	21	12	15
chr1	68154013	68154030	68154017	+	0	197	330	121	338
chr1	68917205	68917212	68917205	+	0	12	0	1	0
chr1	70589165	70589168	70589165	+	0	0	16	0	1
chr1	70686882	70686882	70686882	+	1	5	0	4	2
chr1	70703234	70703234	70703234	+	0	8	6	0	7
chr1	70710424	70710491	70710458	+	0	30	24	38	6
chr1	70712538	70712549	70712549	+	0	13	30	19	11
chr1	70716106	70716111	70716108	+	0	2	8	3	16
chr1	70716143	70716153	70716153	+	0	6	2	9	10
chr1	70716336	70716454	70716365	+	1	34	136	99	104
chr1	70717369	70717369	70717369	+	0	11	0	0	0
chr1	70717477	70717502	70717477	+	0	2	8	2	7
chr1	70717675	70717701	70717676	+	0	523	524	401	482
chr1	70833703	70833709	70833705	+	0	19	66	53	109
chr1	70905182	70905198	70905182	+	0	37	17	15	34
chr1	70905252	70905268	70905253	+	0	8	0	12	4
chr1	70905795	70905795	70905795	+	0	5	3	5	0
chr1	70911217	70911217	70911217	+	0	7	0	4	6
chr1	74672811	74672829	74672828	+	0	11	5	13	11
chr1	74672909	74672923	74672923	+	0	35	43	10	11
chr1	74673916	74673916	74673916	+	1	1	0	3	8
chr1	74674385	74674397	74674385	+	0	3	2	4	7
chr1	74674521	74674521	74674521	+	0	1	9	2	3
chr1	74841531	74841532	74841532	+	0	0	16	5	21
chr1	75230040	75230104	75230083	+	0	243	217	251	194
chr1	75232359	75232363	75232359	+	0	31	10	33	17
chr1	76229062	76229072	76229062	+	0	17	10	11	12
chr1	76229156	76229187	76229182	+	0	225	140	113	163
chr1	76229360	76229362	76229362	+	0	13	19	13	19
chr1	76260406	76260411	76260411	+	0	53	36	49	61
chr1	76260476	76260525	76260513	+	0	60	54	29	56
chr1	76260719	76260771	76260771	+	0	62	46	71	72
chr1	76790558	76790559	76790558	+	0	0	0	2	11
chr1	77042886	77042892	77042892	+	0	0	20	5	12
chr1	77096623	77096636	77096633	+	0	21	35	84	158
chr1	77335126	77335149	77335149	+	0	0	11	13	10
chr1	77335200	77335202	77335202	+	0	0	38	10	8
chr1	77335251	77335282	77335251	+	0	1	66	23	44
chr1	77355686	77355690	77355688	+	0	1	4	9	6
chr1	77529407	77529407	77529407	+	0	0	17	0	4
chr1	77529705	77529740	77529736	+	0	1	37	44	34
chr1	77533220	77533230	77533223	+	0	1	16	15	8
chr1	77808494	77808495	77808495	+	0	5	4	0	5
chr1	77970653	77970667	77970653	+	0	42	36	11	17
chr1	78024389	78024421	78024415	+	0	409	598	317	463
chr1	78025413	78025433	78025432	+	0	5	3	8	9
chr1	78257173	78257183	78257176	+	0	7	16	0	3
chr1	78334315	78334337	78334315	+	0	14	24	7	6
chr1	78345086	78345087	78345087	+	0	9	2	4	2
chr1	78345206	78345231	78345207	+	0	20	32	13	23
chr1	78383858	78383858	78383858	+	0	1	0	11	1
chr1	78383886	78383892	78383886	+	0	7	4	4	9
chr1	78384033	78384085	78384084	+	0	4	7	3	5
chr1	78392185	78392205	78392185	+	1	2	10	0	1
chr1	78392499	78392499	78392499	+	0	5	2	6	0
chr1	78395094	78395136	78395110	+	1	22	150	51	16
chr1	78399064	78399116	78399089	+	1	6	65	7	10
chr1	78401558	78401669	78401600	+	0	18	68	50	6
chr1	78407887	78407892	78407887	+	0	4	3	11	8
chr1	78408478	78408502	78408479	+	0	96	137	64	52
chr1	78408751	78408773	78408761	+	0	10	11	3	0
chr1	78408885	78408968	78408885	+	0	53	21	12	17
chr1	78409214	78409217	78409217	+	0	29	51	12	35
chr1	78409291	78409315	78409293	+	0	20	98	18	33
chr1	78409554	78409585	78409555	+	0	424	428	183	248
chr1	78409648	78409649	78409648	+	0	31	29	8	13
chr1	78409838	78409847	78409844	+	0	96	150	82	85
chr1	78482670	78482685	78482679	+	0	22	14	0	9
chr1	78482994	78483004	78482994	+	0	7	3	3	5
chr1	78483438	78483444	78483439	+	0	26	59	8	7
chr1	78483626	78483653	78483647	+	0	391	180	111	141
chr1	78484098	78484108	78484103	+	0	7	5	7	6
chr1	78961114	78961114	78961114	+	0	1	9	1	5
chr1	79005428	79005446	79005429	+	0	33	69	61	116
chr1	79006379	79006379	79006379	+	0	2	0	9	7
chr1	79129757	79129762	79129757	+	0	12	8	38	32
chr1	84546350	84546355	84546350	+	0	7	7	6	11
chr1	84670954	84670984	84670978	+	0	59	82	58	62
chr1	84702858	84702862	84702862	+	0	1	14	2	17
chr1	84704151	84704202	84704181	+	0	121	114	141	152
chr1	84816481	84816491	84816487	+	0	12	2	6	4
chr1	84963345	84963368	84963362	+	0	651	601	593	460
chr1	84964021	84964021	84964021	+	0	12	4	17	13
chr1	84972679	84972681	84972681	+	0	31	2	20	14
chr1	85049293	85049303	85049294	+	0	41	24	2	7
chr1	85931331	85931362	85931358	+	0	25	13	1	0
chr1	85933336	85933343	85933337	+	0	35	2	7	5
chr1	86049029	86049044	86049029	+	0	8	10	1	3
chr1	86049246	86049300	86049261	+	0	32	6	68	9
chr1	86049334	86049429	86049387	+	0	20745	10154	13202	20081
chr1	86049625	86049669	86049631	+	0	533	304	436	535
chr1	86050831	86050833	86050833	+	0	0	26	5	11
chr1	87208978	87209004	87209003	+	0	168	141	146	167
chr1	87209084	87209090	87209084	+	0	2	9	3	1
chr1	87209269	87209274	87209270	+	0	478	304	206	181
chr1	87209307	87209307	87209307	+	0	16	23	9	14
chr1	87209817	87209852	87209852	+	0	5	14	7	3
chr1	87213828	87213878	87213868	+	0	347	208	162	230
chr1	87419751	87419758	87419757	+	1	19	10	7	13
chr1	87506909	87506909	87506909	+	1	9	2	4	2
chr1	87564117	87564129	87564125	+	0	23	5	8	15
chr1	87571436	87571439	87571436	+	0	10	8	11	4
chr1	87571900	87571912	87571902	+	0	9	8	20	8
chr1	87573487	87573492	87573487	+	0	36	10	6	9
chr1	87573533	87573534	87573533	+	0	12	0	6	6
chr1	87573875	87573912	87573876	+	0	176	51	112	131
chr1	87575746	87575767	87575747	+	0	13	3	9	13
chr1	87576445	87576451	87576445	+	0	14	0	2	8
chr1	87794749	87794891	87794836	+	0	10	14	14	9
chr1	87810658	87810683	87810665	+	0	23	11	2	14
chr1	87812768	87812787	87812787	+	0	38	13	27	31
chr1	87814571	87814606	87814605	+	0	32	9	27	56
chr1	89301023	89301035	89301023	+	0	4	5	5	5
chr1	89301479	89301491	89301479	+	0	11	8	11	10
chr1	89301552	89301569	89301561	+	0	13	31	2	10
chr1	89301605	89301617	89301605	+	0	25	2	5	13
chr1	89887182	89887197	89887182	+	0	1	0	12	9
chr1	90060312	90060313	90060312	+	0	6	0	2	5
chr1	90180700	90180717	90180714	+	0	18	37	8	16
chr1	90183714	90183714	90183714	+	0	20	12	6	5
chr1	90185088	90185096	90185089	+	0	52	39	43	43
chr1	90230062	90230063	90230062	+	1	14	7	2	10
chr1	90401400	90401400	90401400	+	0	2	0	6	3
chr1	90401526	90401566	90401558	+	0	758	439	620	684
chr1	90493440	90493440	90493440	+	0	21	6	9	0
chr1	90493781	90493796	90493782	+	0	251	159	97	162
chr1	90494089	90494099	90494095	+	0	16	12	6	11
chr1	90499140	90499163	90499140	+	0	9	2	10	7
chr1	90501084	90501108	90501108	+	0	15	7	10	9
chr1	91978860	91978860	91978860	+	0	0	18	14	4
chr1	91991331	91991331	91991331	+	0	2	0	5	4
chr1	92529087	92529094	92529088	+	0	35	9	14	59
chr1	92529286	92529286	92529286	+	0	15	10	11	13
chr1	92650277	92650284	92650280	+	0	51	12	22	42
chr1	92790253	92790259	92790256	+	0	17	4	2	8
chr1	92852829	92852829	92852829	+	0	13	11	15	23
chr1	92853698	92853698	92853698	+	0	5	1	11	2
chr1	92861193	92861193	92861193	+	1	1	15	0	1
chr1	92863906	92863915	92863906	+	0	11	21	7	17
chr1	92864422	92864442	92864422	+	0	22	6	9	17
chr1	92867608	92867622	92867614	+	0	27	7	16	23
chr1	93299144	93299170	93299170	+	0	1	0	12	11
chr1	93300656	93300659	93300659	+	0	0	5	3	16
chr1	93303494	93303495	93303494	+	0	3	7	6	9
chr1	93307427	93307441	93307438	+	0	7	0	40	7
chr1	93307467	93307484	93307481	+	0	11549	7733	20402	27305
chr1	93602861	93602861	93602861	+	0	9	2	4	5
chr1	93603797	93603804	93603800	+	1	15	18	7	14
chr1	93604606	93604637	93604637	+	0	9	0	9	12
chr1	93744594	93744594	93744594	+	0	11	12	3	0
chr1	93826487	93826535	93826535	+	0	95	119	68	107
chr1	93826726	93826727	93826726	+	0	9	13	5	6
chr1	93828121	93828172	93828147	+	0	24	11	15	8
chr1	93828862	93828866	93828862	+	0	13	6	3	3
chr1	93829435	93829455	93829454	+	0	11	2	8	6
chr1	93829692	93829692	93829692	+	0	17	0	8	21
chr1	93829990	93830004	93829990	+	0	37	27	16	20
chr1	93831608	93831608	93831608	+	0	1	12	1	1
chr1	93831645	93831663	93831645	+	0	17	3	4	7
chr1	93831941	93831942	93831942	+	0	5	16	11	8
chr1	93832033	93832035	93832035	+	0	16	29	14	17
chr1	93832201	93832212	93832212	+	0	9	0	6	6
chr1	93834194	93834216	93834212	+	0	81	38	63	45
chr1	93849474	93849477	93849476	+	0	14	25	21	19
chr1	94020212	94020217	94020213	+	0	25	15	0	1
chr1	94944269	94944278	94944275	+	0	4	10	10	9
chr1	94984010	94984015	94984010	+	0	3	16	5	5
chr1	94984053	94984091	94984083	+	1	55	53	20	31
chr1	94984194	94984228	94984216	+	0	26	33	24	21
chr1	95360608	95360610	95360609	+	0	47	20	29	43
chr1	95394770	95394789	95394771	+	0	20	19	11	34
chr1	95396205	95396212	95396205	+	0	11	0	3	16
chr1	95658920	95658944	95658944	+	0	12	3	3	6
chr1	95660504	95660509	95660504	+	0	62	14	51	79
chr1	95660923	95660959	95660956	+	0	29	20	73	78
chr1	95663158	95663161	95663161	+	0	3	23	24	95
chr1	97280343	97280348	97280348	+	0	35	20	16	31
chr1	98512869	98512881	98512881	+	0	0	13	4	9
chr1	98861193	98861196	98861193	+	0	0	15	2	7
chr1	99226054	99226060	99226055	+	0	357	296	202	301
chr1	99474091	99474109	99474094	+	1	7	7	18	13
chr1	99775134	99775138	99775137	+	0	57	71	13	18
chr1	100389570	100389579	100389577	+	0	180	140	219	275
chr1	100481240	100481256	100481240	+	0	26	20	28	28
chr1	100489007	100489010	100489007	+	0	7	22	2	2
chr1	100492304	100492306	100492305	+	0	7	10	7	3
chr1	100492434	100492475	100492444	+	0	91	153	63	68
chr1	100501189	100501197	100501190	+	0	8	0	4	14
chr1	100536845	100536847	100536846	+	1	28	1	9	10
chr1	100548793	100548804	100548798	+	0	9	9	6	8
chr1	100548916	100548954	100548917	+	0	114	87	62	40
chr1	100612907	100612928	100612911	+	0	11	11	1	0
chr1	100616027	100616058	100616027	+	0	16	16	16	30
chr1	100749479	100749479	100749479	+	1	18	0	3	1
chr1	100757323	100757337	100757326	+	0	171	103	124	140
chr1	100758317	100758328	100758318	+	0	113	101	46	59
chr1	100758817	100758817	100758817	+	0	2	6	0	4
chr1	101204577	101204604	101204594	+	0	78	2	111	347
chr1	101206406	101206416	101206409	+	0	11	2	6	26
chr1	101208563	101208566	101208565	+	0	11	1	17	42
chr1	101360909	101360937	101360910	+	0	10	23	27	26
chr1	101390224	101390224	101390224	+	1	11	18	13	12
chr1	101441900	101441900	101441900	+	0	15	9	5	11
chr1	101442046	101442073	101442067	+	0	29	25	12	16
chr1	101444253	101444291	101444271	+	0	14	13	24	19
chr1	101444992	101444993	101444993	+	1	87	33	71	58
chr1	101445026	101445120	101445051	+	0	21	16	8	7
chr1	101446017	101446025	101446023	+	0	6	13	6	13
chr1	101447275	101447318	101447313	+	0	362	282	269	316
chr1	101509716	101509716	101509716	+	0	0	11	0	0
chr1	101552818	101552826	101552825	+	0	5	0	4	6
chr1	101707868	101707886	101707868	+	0	13	3	6	7
chr1	104097855	104097855	104097855	+	0	45	43	37	38
chr1	107601626	107601663	107601646	+	0	32	10	22	19
chr1	107601906	107601923	107601915	+	0	192	80	185	155
chr1	108048254	108048259	108048255	+	0	14	28	4	10
chr1	108744112	108744113	108744113	+	0	3	9	2	7
chr1	109242135	109242169	109242169	+	0	7	6	12	15
chr1	109242247	109242259	109242259	+	1	0	9	6	0
chr1	109242411	109242417	109242411	+	0	0	23	3	0
chr1	109242704	109242708	109242706	+	0	44	49	67	51
chr1	109242987	109242989	109242988	+	0	237	158	178	265
chr1	109243448	109243455	109243448	+	1	15	25	17	24
chr1	109243804	109243817	109243805	+	0	20	1	12	3
chr1	109244421	109244428	109244421	+	0	52	27	53	60
chr1	109352099	109352099	109352099	+	0	101	116	84	112
chr1	109466980	109466983	109466983	+	0	38	24	56	50
chr1	109473019	109473047	109473019	+	0	110	54	70	68
chr1	109477165	109477172	109477165	+	0	0	4	10	4
chr1	109480789	109480791	109480789	+	0	5	13	7	17
chr1	109639552	109639566	109639554	+	0	2551	1174	730	1109
chr1	109745825	109745854	109745826	+	0	89	101	33	67
chr1	109757535	109757543	109757543	+	0	69	46	41	51
chr1	109757773	109757775	109757775	+	0	8	1	2	9
chr1	109760107	109760114	109760107	+	0	16	0	7	8
chr1	109773600	109773600	109773600	+	0	2	6	9	1
chr1	109778837	109778866	109778865	+	0	10	5	7	11
chr1	109781591	109781600	109781591	+	0	5	9	2	0
chr1	110024745	110024764	110024752	+	0	16	110	17	5
chr1	110043050	110043059	110043051	+	0	2	5	4	9
chr1	110043140	110043147	110043140	+	0	5	11	3	1
chr1	110135174	110135183	110135174	+	0	11	5	3	5
chr1	110135389	110135422	110135397	+	0	44	57	22	24
chr1	110135545	110135545	110135545	+	0	3	9	0	0
chr1	110135942	110135964	110135964	+	0	11	9	5	9
chr1	110136038	110136062	110136039	+	0	16	0	3	1
chr1	110136127	110136171	110136135	+	0	1476	802	670	775
chr1	110136944	110136982	110136961	+	0	27	17	25	37
chr1	110137060	110137134	110137060	+	0	4	5	6	7
chr1	110137593	110137593	110137593	+	0	0	13	0	0
chr1	110138411	110138453	110138429	+	1	9	21	13	3
chr1	110160939	110160939	110160939	+	0	65	27	11	7
chr1	110174615	110174681	110174676	+	0	157	212	140	142
chr1	110204284	110204332	110204320	+	0	607	472	481	862
chr1	110208116	110208125	110208117	+	0	25	72	61	71
chr1	110260457	110260485	110260458	+	0	93	108	0	1
chr1	110260883	110260883	110260883	+	0	11	0	1	0
chr1	110468939	110468957	110468939	+	0	7	7	4	17
chr1	110469365	110469366	110469365	+	0	7	16	12	5
chr1	110469564	110469564	110469564	+	0	6	2	3	1
chr1	110469602	110469610	110469607	+	0	13	4	3	14
chr1	110469637	110469637	110469637	+	0	4	0	12	6
chr1	110473612	110473621	110473616	+	0	69	64	46	124
chr1	110564995	110564999	110564997	+	1	1231	420	547	738
chr1	110565221	110565267	110565248	+	0	5	0	5	7
chr1	110566348	110566374	110566362	+	0	495	634	898	773
chr1	110597229	110597269	110597257	+	0	356	672	258	393
chr1	110605166	110605177	110605167	+	0	54	53	45	80
chr1	110889273	110889304	110889274	+	0	99	69	102	35
chr1	110956202	110956230	110956229	+	0	7	0	9	18
chr1	110958887	110958887	110958887	+	0	2	4	7	10
chr1	111507270	111507271	111507270	+	0	2	1	9	12
chr1	111727431	111727435	111727435	+	0	7	4	6	0
chr1	111727604	111727611	111727611	+	0	16	9	4	21
chr1	111727717	111727735	111727721	+	0	35	10	18	22
chr1	111786058	111786058	111786058	+	0	16	0	0	3
chr1	112004028	112004052	112004035	+	0	54	92	63	81
chr1	112004143	112004153	112004143	+	0	21	9	11	30
chr1	112009366	112009379	112009379	+	0	14	21	14	19
chr1	112255652	112255678	112255663	+	0	84	61	56	45
chr1	112255715	112255742	112255736	+	0	1754	1007	656	820
chr1	112255792	112255795	112255792	+	0	43	15	10	23
chr1	112257431	112257432	112257432	+	0	9	2	3	4
chr1	112259306	112259306	112259306	+	0	4	7	6	0
chr1	112310196	112310199	112310199	+	0	9	11	3	13
chr1	112312416	112312416	112312416	+	0	5	3	6	11
chr1	112999915	112999928	112999915	+	0	0	6	0	10
chr1	113000579	113000580	113000580	+	0	7	3	2	1
chr1	113000973	113000995	113000974	+	0	15	7	4	0
chr1	113002204	113002215	113002215	+	0	14	2	4	8
chr1	113002792	113002866	113002853	+	0	100	104	43	99
chr1	113170259	113170259	113170259	+	1	9	8	0	3
chr1	113213184	113213215	113213194	+	0	9	9	0	2
chr1	113214139	113214244	113214235	+	0	15871	11202	6686	8330
chr1	113215370	113215370	113215370	+	0	3	16	2	2
chr1	113243333	113243381	113243359	+	0	235	323	377	884
chr1	113243723	113243751	113243751	+	0	12	8	3	13
chr1	113244728	113244781	113244772	+	0	9	11	13	25
chr1	113244993	113245041	113244999	+	0	34	17	42	122
chr1	113340584	113340593	113340584	+	0	11	0	4	0
chr1	113518187	113518205	113518202	+	0	4	5	6	5
chr1	113552090	113552096	113552090	+	0	1	10	6	7
chr1	113589042	113589042	113589042	+	1	0	0	4	9
chr1	113589675	113589675	113589675	+	0	4	1	5	15
chr1	113674869	113674882	113674870	+	0	47	20	25	40
chr1	114455085	114455096	114455086	+	0	29	31	10	13
chr1	114456690	114456711	114456693	+	0	50	110	43	31
chr1	114520073	114520073	114520073	+	0	12	17	18	7
chr1	114520412	114520428	114520422	+	0	555	342	306	279
chr1	114520486	114520495	114520492	+	0	30	7	17	16
chr1	114524863	114524881	114524870	+	1	1952	774	753	1212
chr1	116234568	116234586	116234578	+	0	12	16	10	31
chr1	116236310	116236327	116236316	+	0	37	25	20	26
chr1	116238072	116238100	116238091	+	0	29	40	22	16
chr1	116240832	116240848	116240840	+	0	31	15	14	24
chr1	116947330	116947341	116947332	+	1	4	25	6	36
chr1	116947372	116947399	116947395	+	0	80	76	75	59
chr1	117531213	117531230	117531230	+	0	52	0	0	0
chr1	117532973	117532979	117532979	+	0	15	0	0	0
chr1	117647765	117647776	117647766	+	0	11	9	7	5
chr1	117650073	117650075	117650074	+	0	29	18	14	41
chr1	117945021	117945021	117945021	+	0	0	12	0	3
chr1	117966318	117966318	117966318	+	0	6	1	0	4
chr1	118066517	118066522	118066521	+	0	39	7	7	10
chr1	118067947	118067974	118067974	+	0	89	42	72	27
chr1	118068760	118068786	118068766	+	0	23	1	3	9
chr1	118069188	118069194	118069188	+	0	64	14	27	20
chr1	118071169	118071169	118071169	+	0	0	5	10	0
chr1	118071200	118071212	118071201	+	0	17	4	4	10
chr1	118071469	118071498	118071491	+	0	253	112	197	164
chr1	118167535	118167535	118167535	+	0	4	10	0	0
chr1	118502674	118502724	118502675	+	0	79	58	117	89
chr1	118503044	118503050	118503050	+	0	6	4	16	12
chr1	118503481	118503510	118503507	+	0	1	5	9	11
chr1	119726445	119726452	119726451	+	0	19	22	24	32
chr1	120270289	120270289	120270289	+	1	12	7	3	3
chr1	120272886	120272891	120272886	+	0	0	7	4	12
chr1	120286819	120286850	120286837	+	0	4704	1512	7256	8276
chr1	120908275	120908275	120908275	+	0	11	0	1	0
chr1	121130837	121130848	121130845	+	0	12	2	6	10
chr1	144521695	144521706	144521695	+	0	14	0	29	24
chr1	144832253	144832254	144832254	+	0	10	0	14	8
chr1	145005272	145005291	145005281	+	0	360	348	777	931
chr1	145016602	145016602	145016602	+	0	2	0	8	10
chr1	145018393	145018454	145018454	+	1	3	25	11	8
chr1	145018951	145018963	145018952	+	0	17	0	16	14
chr1	145115628	145115631	145115629	+	0	24	16	11	9
chr1	145116557	145116646	145116587	+	0	1365	625	417	515
chr1	145117114	145117122	145117120	+	0	14	16	3	4
chr1	145117620	145117624	145117621	+	0	157	43	55	71
chr1	145117730	145117750	145117739	+	0	566	606	401	489
chr1	145263757	145263757	145263757	+	1	4	11	9	3
chr1	145277481	145277482	145277481	+	0	7	3	2	15
chr1	145285912	145285913	145285913	+	0	3	5	6	11
chr1	145289298	145289318	145289310	+	1	28	34	29	41
chr1	145289480	145289501	145289480	+	0	5	5	4	5
chr1	145292274	145292285	145292274	+	0	4	3	2	4
chr1	145370139	145370157	145370157	+	0	26	13	15	10
chr1	145442606	145442640	145442627	+	1	95	121	1	1
chr1	145475641	145475660	145475648	+	0	75	187	95	169
chr1	145498908	145498923	145498909	+	0	30	28	23	39
chr1	145498950	145498953	145498950	+	0	9	16	8	3
chr1	145499077	145499091	145499091	+	0	155	88	94	139
chr1	145501123	145501134	145501132	+	0	8	24	16	26
chr1	145501665	145501674	145501670	+	0	457	238	197	341
chr1	145503307	145503334	145503327	+	0	9	31	13	8
chr1	145509344	145509357	145509345	+	0	15	44	17	37
chr1	145511438	145511445	145511445	+	0	109	59	65	113
chr1	145511524	145511524	145511524	+	0	14	12	8	5
chr1	145513525	145513549	145513535	+	0	180	95	159	203
chr1	145523675	145523675	145523675	+	0	4	4	0	10
chr1	145523729	145523734	145523730	+	0	613	403	449	543
chr1	145568502	145568527	145568525	+	0	40	50	18	15
chr1	145582502	145582502	145582502	+	1	4	0	5	3
chr1	145586501	145586551	145586547	+	0	1960	2714	933	1496
chr1	145591317	145591322	145591322	+	0	8	1	3	8
chr1	145653162	145653162	145653162	+	1	13	15	8	7
chr1	145660753	145660761	145660761	+	1	18	17	9	6
chr1	145661257	145661267	145661266	+	1	44	3	10	28
chr1	145688409	145688427	145688427	+	0	5	13	4	5
chr1	145688502	145688549	145688511	+	0	8	0	2	6
chr1	145688580	145688658	145688626	+	0	358	303	340	545
chr1	145688763	145688813	145688806	+	0	30	21	11	10
chr1	145690582	145690662	145690654	+	0	690	376	445	531
chr1	145696214	145696216	145696215	+	0	217	126	82	150
chr1	146467743	146467757	146467744	+	0	50	21	21	23
chr1	146646084	146646084	146646084	+	0	4	0	4	4
chr1	146651712	146651776	146651761	+	0	13	14	12	12
chr1	146681507	146681508	146681508	+	0	8	3	5	13
chr1	146686372	146686379	146686373	+	0	20	5	7	23
chr1	146767440	146767466	146767442	+	0	2191	927	1131	1011
chr1	147093168	147093169	147093168	+	0	15	0	1	14
chr1	147098011	147098021	147098012	+	0	114	68	42	72
chr1	148560243	148560243	148560243	+	0	4	8	1	0
chr1	148933572	148933572	148933572	+	1	3	28	4	4
chr1	148937174	148937175	148937175	+	1	15	0	10	3
chr1	149234155	149234161	149234155	+	0	5	3	7	3
chr1	149581094	149581094	149581094	+	1	0	18	1	4
chr1	149651102	149651102	149651102	+	0	1	10	0	0
chr1	149816369	149816369	149816369	+	1	25	6	6	4
chr1	149858878	149858969	149858903	+	0	33	38	67	60
chr1	149872344	149872348	149872345	+	0	38	35	86	72
chr1	150117399	150117436	150117421	+	0	4	16	7	18
chr1	150117479	150117506	150117500	+	0	440	400	331	336
chr1	150125060	150125060	150125060	+	0	5	5	1	2
chr1	150129716	150129716	150129716	+	0	12	3	1	9
chr1	150131377	150131421	150131389	+	0	3	10	5	3
chr1	150131798	150131849	150131829	+	1	1551	991	1993	2270
chr1	150132258	150132278	150132258	+	0	10	3	14	26
chr1	150135337	150135337	150135337	+	0	3	0	2	8
chr1	150253293	150253342	150253322	+	0	78	71	153	110
chr1	150259502	150259503	150259503	+	0	46	49	31	91
chr1	150280736	150280823	150280783	+	0	1873	1438	2860	5818
chr1	150281415	150281416	150281415	+	0	18	14	40	44
chr1	150282202	150282220	150282212	+	0	81	20	90	108
chr1	150282263	150282263	150282263	+	0	3	5	1	2
chr1	150313582	150313582	150313582	+	1	10	6	0	2
chr1	150325629	150325707	150325669	+	0	29	33	12	5
chr1	150446017	150446037	150446019	+	1	29	71	47	97
chr1	150446069	150446091	150446072	+	0	64	19	28	62
chr1	150446118	150446194	150446191	+	0	23	9	20	18
chr1	150449034	150449045	150449040	+	0	12	24	31	39
chr1	150486016	150486069	150486018	+	0	219	448	108	171
chr1	150486249	150486279	150486265	+	0	595	1397	321	540
chr1	150486418	150486420	150486418	+	0	19	14	5	7
chr1	150531221	150531233	150531222	+	0	35	164	17	30
chr1	150533402	150533416	150533409	+	0	60	165	24	33
chr1	150608200	150608201	150608200	+	0	6	8	6	7
chr1	150608244	150608269	150608269	+	0	4	5	2	6
chr1	150904133	150904133	150904133	+	1	1	3	3	4
chr1	150917782	150917797	150917795	+	0	25	32	28	22
chr1	150935253	150935254	150935254	+	0	7	7	3	0
chr1	150936321	150936332	150936322	+	0	32	19	14	3
chr1	150937211	150937239	150937212	+	0	297	135	191	147
chr1	151008186	151008192	151008190	+	0	29	26	36	33
chr1	151022727	151022730	151022728	+	0	12	17	35	40
chr1	151023035	151023046	151023045	+	0	23	29	62	71
chr1	151040101	151040137	151040108	+	0	74	31	3	8
chr1	151040907	151040907	151040907	+	0	82	37	14	9
chr1	151040969	151040973	151040970	+	0	2250	1351	425	418
chr1	151090951	151090966	151090965	+	0	10	11	6	9
chr1	151098000	151098026	151098018	+	0	133	87	105	93
chr1	151141605	151141620	151141613	+	0	46	35	55	44
chr1	151216645	151216655	151216645	+	1	32	29	18	9
chr1	151222001	151222015	151222001	+	0	35	61	20	23
chr1	151239934	151239957	151239941	+	0	480	400	317	402
chr1	151261974	151261988	151261988	+	0	11	15	13	3
chr1	151264373	151264382	151264381	+	0	39	55	72	51
chr1	151320345	151320367	151320345	+	0	22	17	11	29
chr1	151374040	151374040	151374040	+	0	12	5	2	1
chr1	151374384	151374420	151374407	+	0	2999	2790	3002	3086
chr1	151511166	151511168	151511166	+	0	6	4	8	2
chr1	151525271	151525293	151525271	+	0	10	3	1	0
chr1	151556027	151556061	151556059	+	0	386	191	116	212
chr1	151559669	151559669	151559669	+	1	0	8	0	3
chr1	151671551	151671562	151671552	+	0	178	163	137	190
chr1	151743806	151743809	151743806	+	0	5	13	3	10
chr1	151828830	151828832	151828831	+	0	29	0	1	5
chr1	151880075	151880129	151880099	+	0	9	12	47	134
chr1	152659868	152659876	152659873	+	0	0	43	1	0
chr1	152671900	152671927	152671917	+	0	1	480	1	1
chr1	152681988	152681989	152681988	+	0	0	44	0	0
chr1	153524871	153524877	153524877	+	0	0	1	5	9
chr1	153609086	153609097	153609097	+	0	3	8	0	2
chr1	153617854	153617879	153617879	+	0	11	9	6	1
chr1	153617928	153617950	153617947	+	0	895	538	550	467
chr1	153618050	153618060	153618060	+	0	60	44	44	65
chr1	153618303	153618316	153618305	+	0	46	37	63	87
chr1	153618635	153618640	153618635	+	0	9	4	12	11
chr1	153618774	153618785	153618782	+	0	632	353	477	534
chr1	153633897	153633915	153633915	+	0	14	9	1	12
chr1	153634299	153634320	153634306	+	0	160	82	147	155
chr1	153636401	153636404	153636404	+	0	6	1	6	7
chr1	153746548	153746557	153746548	+	0	4	0	8	7
chr1	153747262	153747283	153747262	+	0	0	11	0	8
chr1	153752611	153752643	153752631	+	0	94	89	203	327
chr1	153866473	153866474	153866473	+	1	10	1	1	0
chr1	153939377	153939411	153939404	+	0	29	28	15	8
chr1	153946831	153946845	153946833	+	0	392	83	464	585
chr1	153951381	153951382	153951382	+	0	4	8	7	17
chr1	153964628	153964634	153964630	+	0	205	152	437	424
chr1	153964811	153964822	153964821	+	0	23	5	35	81
chr1	154204800	154204800	154204800	+	1	9	4	6	7
chr1	154235929	154235983	154235979	+	0	1488	795	773	703
chr1	154243112	154243142	154243128	+	0	59	68	44	70
chr1	154243204	154243221	154243221	+	0	7	18	5	8
chr1	154243322	154243330	154243323	+	1	195	126	156	285
chr1	154243466	154243485	154243467	+	0	44	37	19	26
chr1	154243732	154243775	154243756	+	0	9	17	6	4
chr1	154243934	154243988	154243934	+	0	30	23	9	12
chr1	154318041	154318067	154318042	+	0	8	3	11	9
chr1	154322011	154322024	154322024	+	0	9	10	13	5
chr1	154322051	154322088	154322088	+	0	16	0	15	9
chr1	154322121	154322146	154322138	+	0	166	81	136	127
chr1	154323772	154323789	154323780	+	0	320	202	305	286
chr1	154441918	154441928	154441919	+	0	25	17	31	72
chr1	154652310	154652311	154652311	+	0	4	18	10	15
chr1	154953605	154953621	154953616	+	0	11	49	5	5
chr1	154961466	154961497	154961488	+	0	48	40	78	53
chr1	154965470	154965485	154965485	+	0	2	0	7	6
chr1	154965582	154965590	154965588	+	0	76	97	161	112
chr1	154990998	154991003	154990999	+	0	49	58	38	38
chr1	155031158	155031159	155031159	+	0	5	0	10	4
chr1	155034952	155035014	155035004	+	0	11	30	30	26
chr1	155035226	155035273	155035250	+	0	179	277	317	401
chr1	155041988	155042033	155042028	+	0	565	173	181	213
chr1	155059987	155059987	155059987	+	0	9	19	27	7
chr1	155111302	155111337	155111330	+	0	236	174	271	293
chr1	155157427	155157455	155157445	+	0	32	26	7	22
chr1	155170345	155170362	155170362	+	0	10	6	11	19
chr1	155175280	155175291	155175281	+	0	3	16	3	4
chr1	155233472	155233472	155233472	+	0	6	11	1	2
chr1	155253131	155253140	155253136	+	0	1	13	6	17
chr1	155259639	155259640	155259639	+	0	5	4	14	17
chr1	155288304	155288307	155288304	+	0	7	1	12	5
chr1	155290391	155290404	155290391	+	0	2	6	10	2
chr1	155290436	155290459	155290455	+	0	1418	1344	1779	1284
chr1	155300509	155300556	155300521	+	0	193	194	156	123
chr1	155300885	155300910	155300904	+	0	117	158	83	101
chr1	155584718	155584766	155584725	+	0	224	237	352	331
chr1	155701964	155702000	155701984	+	0	2	7	5	13
chr1	155708210	155708234	155708234	+	0	2	0	7	6
chr1	155708317	155708346	155708318	+	0	1189	373	771	699
chr1	155721370	155721374	155721373	+	0	10	26	16	13
chr1	155852100	155852124	155852118	+	0	86	46	45	53
chr1	155852751	155852753	155852752	+	0	49	51	13	62
chr1	155854810	155854869	155854838	+	1	34	21	13	27
chr1	155854982	155854991	155854991	+	0	56	111	31	122
chr1	156028274	156028302	156028294	+	0	575	418	528	538
chr1	156063599	156063600	156063599	+	0	2	9	12	5
chr1	156103494	156103607	156103546	+	0	8	7	27	16
chr1	156106060	156106127	156106096	+	0	29	25	17	27
chr1	156106768	156106786	156106786	+	0	6	1	5	5
chr1	156107601	156107662	156107657	+	0	237	365	226	357
chr1	156109440	156109489	156109485	+	0	4	10	3	2
chr1	156109664	156109749	156109677	+	0	11	6	33	16
chr1	156109781	156109835	156109799	+	0	16	8	30	48
chr1	156109871	156109882	156109872	+	0	2691	2671	3217	4859
chr1	156111942	156111942	156111942	+	1	0	9	6	0
chr1	156147534	156147538	156147534	+	0	9	11	4	0
chr1	156182293	156182293	156182293	+	0	9	9	5	3
chr1	156182579	156182587	156182587	+	0	382	248	278	200
chr1	156209797	156209836	156209825	+	0	287	648	198	353
chr1	156213087	156213115	156213088	+	0	110	115	42	80
chr1	156262235	156262237	156262235	+	0	61	90	62	76
chr1	156562754	156562755	156562755	+	0	7	9	8	5
chr1	156563837	156563853	156563842	+	0	3	6	6	6
chr1	156563899	156563938	156563929	+	0	1159	1100	1304	1342
chr1	156563981	156564000	156563981	+	0	22	14	34	32
chr1	156564070	156564095	156564090	+	0	275	331	509	381
chr1	156566600	156566605	156566605	+	0	14	5	20	24
chr1	156629315	156629320	156629315	+	0	5	0	6	7
chr1	156699660	156699673	156699661	+	0	0	8	6	12
chr1	156706726	156706753	156706742	+	0	72	88	108	112
chr1	156770602	156770615	156770605	+	0	70	43	31	62
chr1	156886194	156886224	156886220	+	0	153	396	29	211
chr1	156902873	156902886	156902873	+	0	2	9	1	7
chr1	157990391	157990391	157990391	+	1	6	0	1	5
chr1	158066198	158066204	158066198	+	0	6	10	3	2
chr1	158068807	158068825	158068824	+	0	160	138	118	87
chr1	158069813	158069813	158069813	+	0	26	4	12	3
chr1	158070045	158070055	158070052	+	0	6	16	1	1
chr1	158154674	158154684	158154674	+	0	0	0	14	13
chr1	158986341	158986359	158986341	+	1	6	0	11	1
chr1	159024888	159024901	159024892	+	0	20	0	16	19
chr1	159024937	159024952	159024939	+	0	633	158	1033	983
chr1	159752326	159752334	159752331	+	0	114	139	0	0
chr1	159832303	159832303	159832303	+	0	9	2	0	3
chr1	159837467	159837488	159837475	+	0	12	10	13	13
chr1	159862523	159862529	159862523	+	0	21	33	10	40
chr1	159946671	159946700	159946671	+	1	4	1	84	36
chr1	159946819	159946899	159946861	+	0	8	6	67	58
chr1	159948850	159948882	159948850	+	0	7	0	28	70
chr1	159954306	159954308	159954308	+	0	6	0	8	12
chr1	160050637	160050644	160050643	+	0	3	1	26	42
chr1	160111295	160111296	160111296	+	0	1	0	7	11
chr1	160113371	160113401	160113373	+	1	13	1	169	139
chr1	160114384	160114393	160114392	+	0	4	0	26	48
chr1	160171675	160171675	160171675	+	0	15	4	2	0
chr1	160183043	160183043	160183043	+	0	1	8	1	4
chr1	160184306	160184377	160184348	+	0	39	55	10	17
chr1	160184421	160184444	160184429	+	0	697	921	363	429
chr1	160185130	160185198	160185162	+	0	2246	5204	1592	2495
chr1	160232555	160232579	160232567	+	0	17	1	17	10
chr1	160328202	160328203	160328203	+	0	6	10	7	12
chr1	160328735	160328747	160328737	+	0	3382	2526	1129	2400
chr1	160342630	160342636	160342636	+	0	3	11	6	16
chr1	160641256	160641257	160641257	+	1	16	1	22	9
chr1	160724601	160724608	160724601	+	0	1	0	36	1
chr1	160866340	160866358	160866350	+	1	32	24	25	17
chr1	161070135	161070140	161070135	+	0	11	1	9	7
chr1	161090835	161090875	161090858	+	0	100	69	100	96
chr1	161090965	161090985	161090984	+	0	34	13	21	29
chr1	161095194	161095194	161095194	+	0	4	0	4	12
chr1	161095228	161095239	161095229	+	0	10	0	12	21
chr1	161103202	161103202	161103202	+	0	5	16	2	8
chr1	161128621	161128650	161128646	+	0	38	38	21	41
chr1	161129159	161129159	161129159	+	0	2	0	2	7
chr1	161135483	161135516	161135508	+	0	27	34	31	16
chr1	161140986	161141012	161141009	+	0	37	12	28	34
chr1	161184128	161184134	161184134	+	0	51	23	46	24
chr1	161184164	161184190	161184183	+	0	2322	1898	2633	2601
chr1	161200375	161200406	161200401	+	1	23	88	36	41
chr1	161332986	161333009	161332994	+	0	313	114	109	102
chr1	161334514	161334576	161334535	+	0	71	50	32	97
chr1	161338092	161338095	161338095	+	0	56	32	23	21
chr1	161339859	161339872	161339861	+	0	32	17	5	8
chr1	161341605	161341630	161341630	+	0	5	4	2	6
chr1	161341751	161341755	161341751	+	0	2	11	2	1
chr1	161488330	161488330	161488330	+	0	1	0	43	35
chr1	161496682	161496701	161496682	+	0	1	0	2	13
chr1	161578321	161578342	161578341	+	0	4	0	19	25
chr1	161684142	161684142	161684142	+	0	3	3	5	8
chr1	161697888	161697888	161697888	+	0	6	7	4	3
chr1	161726949	161726953	161726950	+	0	305	99	138	166
chr1	161840880	161840888	161840888	+	0	10	1	4	2
chr1	161928798	161928820	161928816	+	0	381	464	188	381
chr1	161928846	161928930	161928852	+	0	635	704	262	470
chr1	161930102	161930107	161930102	+	0	18	5	11	19
chr1	161933859	161933860	161933860	+	1	32	36	48	51
chr1	161945296	161945301	161945301	+	0	2	8	1	4
chr1	162494870	162494892	162494879	+	1	15	25	14	8
chr1	162499352	162499421	162499391	+	0	185	241	86	152
chr1	162569598	162569634	162569622	+	0	524	424	157	243
chr1	162570378	162570378	162570378	+	0	16	14	1	9
chr1	162750238	162750238	162750238	+	1	2	0	3	9
chr1	162750611	162750629	162750620	+	0	71	22	55	75
chr1	162750949	162750975	162750967	+	0	185	76	115	137
chr1	162752351	162752365	162752351	+	0	7	3	5	7
chr1	162753185	162753202	162753202	+	1	1	0	16	1
chr1	162753774	162753803	162753800	+	0	16	1	11	23
chr1	162754090	162754183	162754118	+	1	31	21	89	82
chr1	162756532	162756543	162756535	+	0	7	0	4	11
chr1	163046379	163046403	163046385	+	0	114	108	180	42
chr1	163046582	163046592	163046592	+	0	100	21	103	17
chr1	163325461	163325461	163325461	+	0	6	8	4	0
chr1	163325525	163325557	163325551	+	0	40	94	11	12
chr1	164571937	164571937	164571937	+	1	8	12	1	1
chr1	164656799	164656799	164656799	+	1	10	0	3	3
chr1	164816305	164816331	164816310	+	0	16	0	13	7
chr1	164819291	164819292	164819292	+	1	3	0	9	6
chr1	164821036	164821066	164821060	+	0	245	98	88	529
chr1	164855283	164855283	164855283	+	0	9	0	4	4
chr1	165620461	165620461	165620461	+	0	4	5	12	9
chr1	165624727	165624789	165624768	+	0	22	46	28	27
chr1	165624815	165624877	165624854	+	0	5289	1512	2839	3409
chr1	165625367	165625372	165625368	+	0	1	8	3	6
chr1	165877183	165877190	165877183	+	0	8	6	1	13
chr1	165877248	165877293	165877277	+	0	123	94	70	92
chr1	165877338	165877390	165877338	+	0	72	31	41	28
chr1	165880827	165880860	165880857	+	0	167	114	94	162
chr1	165891350	165891350	165891350	+	0	12	0	2	4
chr1	166823681	166823712	166823682	+	0	186	283	234	238
chr1	167385196	167385219	167385219	+	1	2	3	6	10
chr1	167385318	167385319	167385318	+	1	63	49	119	80
chr1	167395653	167395666	167395666	+	1	5	0	6	3
chr1	167396567	167396580	167396567	+	0	20	25	36	47
chr1	167757339	167757341	167757340	+	0	7	1	6	7
chr1	167757367	167757397	167757385	+	0	28	61	22	9
chr1	167757681	167757705	167757704	+	0	7	11	4	3
chr1	167757737	167757737	167757737	+	0	6	0	1	6
chr1	167757966	167757967	167757967	+	0	6	9	8	1
chr1	167758012	167758012	167758012	+	0	6	0	2	3
chr1	167759368	167759406	167759390	+	0	703	422	292	334
chr1	167760056	167760062	167760059	+	0	1153	967	544	562
chr1	167791184	167791184	167791184	+	0	9	8	0	0
chr1	168044690	168044697	168044694	+	0	13	18	5	48
chr1	168045024	168045080	168045079	+	0	282	125	183	190
chr1	168169401	168169452	168169445	+	0	215	142	127	124
chr1	168171343	168171356	168171347	+	0	287	341	342	293
chr1	168212085	168212089	168212089	+	0	3	30	5	26
chr1	168212359	168212378	168212359	+	0	11	0	4	8
chr1	168222077	168222107	168222098	+	0	19	12	13	10
chr1	168222252	168222284	168222258	+	0	251	272	120	147
chr1	168232421	168232430	168232421	+	0	6	18	4	3
chr1	168232588	168232592	168232588	+	0	33	4	10	12
chr1	168283643	168283663	168283663	+	0	60	52	36	35
chr1	169101761	169101823	169101761	+	0	8	6	2	20
chr1	169101937	169101985	169101958	+	0	130	148	149	206
chr1	169356388	169356392	169356392	+	0	0	10	2	3
chr1	169357470	169357474	169357470	+	0	7	9	2	1
chr1	169357537	169357546	169357540	+	0	99	81	46	76
chr1	169822227	169822230	169822228	+	0	26	30	13	14
chr1	170522581	170522601	170522586	+	0	177	65	117	223
chr1	170635730	170635730	170635730	+	0	3	7	1	0
chr1	170638562	170638568	170638567	+	1	2	31	1	6
chr1	170638627	170638719	170638668	+	0	22	24	1	3
chr1	170697860	170697860	170697860	+	0	13	9	4	3
chr1	170698031	170698037	170698031	+	1	34	15	17	3
chr1	170705353	170705382	170705371	+	0	6	0	11	5
chr1	170705678	170705715	170705709	+	0	28	26	5	24
chr1	170707522	170707588	170707588	+	0	44	37	9	20
chr1	170708131	170708134	170708134	+	0	2	3	2	9
chr1	170708496	170708566	170708541	+	1	811	592	702	608
chr1	171086666	171086670	171086667	+	0	0	0	6	19
chr1	171086927	171086964	171086927	+	0	8	1	18	59
chr1	171302286	171302309	171302287	+	0	4	6	6	5
chr1	171310287	171310288	171310287	+	1	20	6	7	14
chr1	171311197	171311235	171311198	+	0	10	3	21	56
chr1	171501646	171501694	171501688	+	0	1	7	3	11
chr1	171501730	171501760	171501760	+	1	20	40	49	38
chr1	171502631	171502637	171502637	+	0	9	7	4	8
chr1	171526563	171526625	171526591	+	0	3	31	1	4
chr1	171553169	171553198	171553187	+	0	0	19	0	3
chr1	171562640	171562652	171562642	+	0	698	439	452	406
chr1	171766058	171766107	171766082	+	0	179	114	160	139
chr1	171766852	171766862	171766853	+	0	104	128	137	104
chr1	172107491	172107492	172107492	+	1	1	12	4	2
chr1	172542316	172542321	172542317	+	0	1	14	0	4
chr1	172572401	172572424	172572424	+	0	13	6	0	0
chr1	172577280	172577280	172577280	+	0	7	7	4	4
chr1	172580945	172580977	172580972	+	0	29	56	14	23
chr1	173456922	173456922	173456922	+	0	4	5	3	6
chr1	173457316	173457319	173457316	+	0	8	2	1	2
chr1	173457456	173457476	173457476	+	0	17	21	3	2
chr1	173457899	173457954	173457945	+	0	1772	709	455	427
chr1	173468775	173468776	173468776	+	0	9	9	3	2
chr1	173692215	173692215	173692215	+	0	2	9	2	2
chr1	173703563	173703564	173703564	+	0	2	5	5	5
chr1	173754643	173754645	173754643	+	1	10	10	3	5
chr1	173754899	173754925	173754925	+	0	8	1	4	12
chr1	173754977	173754994	173754985	+	0	6	19	16	25
chr1	173755821	173755839	173755839	+	0	82	56	48	54
chr1	173755953	173755959	173755957	+	0	46	58	25	43
chr1	173759439	173759445	173759445	+	0	3	5	2	5
chr1	173827553	173827581	173827560	+	0	32	18	37	36
chr1	173829196	173829197	173829197	+	0	7	0	3	3
chr1	173829350	173829350	173829350	+	0	6	0	3	4
chr1	173829476	173829490	173829490	+	0	13	4	7	2
chr1	173860654	173860670	173860670	+	0	23	21	35	21
chr1	173872684	173872686	173872685	+	0	9	23	19	15
chr1	174291232	174291232	174291232	+	0	5	5	2	1
chr1	174483385	174483386	174483386	+	1	2	8	2	2
chr1	174927292	174927325	174927325	+	0	66	6	32	71
chr1	174964340	174964348	174964341	+	0	12	9	18	7
chr1	174964438	174964446	174964445	+	0	68	59	86	85
chr1	174979415	174979418	174979415	+	0	21	27	26	11
chr1	174979496	174979535	174979497	+	0	469	283	293	238
chr1	174979934	174979940	174979937	+	0	66	92	87	78
chr1	176525190	176525191	176525191	+	0	2	1	22	17
chr1	176814717	176814747	176814733	+	0	10	10	144	138
chr1	178281128	178281128	178281128	+	0	0	12	0	0
chr1	178327373	178327373	178327373	+	1	1	9	0	2
chr1	178412130	178412149	178412149	+	0	7	0	3	4
chr1	178443555	178443557	178443556	+	1	74	58	27	50
chr1	178447979	178447995	178447990	+	0	45	68	17	30
chr1	178518840	178518840	178518840	+	0	4	7	1	2
chr1	178635623	178635637	178635623	+	0	12	8	5	5
chr1	178703903	178703903	178703903	+	1	5	5	1	6
chr1	178854499	178854499	178854499	+	0	8	0	0	4
chr1	178885771	178885785	178885785	+	0	16	10	11	9
chr1	178886356	178886361	178886361	+	0	30	9	8	25
chr1	178887641	178887641	178887641	+	0	5	0	9	0
chr1	178888396	178888396	178888396	+	0	26	0	9	21
chr1	178889020	178889031	178889020	+	0	8	5	2	12
chr1	178889232	178889240	178889236	+	0	940	390	526	987
chr1	178890968	178890990	178890968	+	0	30	37	20	63
chr1	179043770	179043770	179043770	+	0	6	0	0	5
chr1	179045610	179045611	179045611	+	0	1	8	5	6
chr1	179045694	179045709	179045702	+	0	66	54	84	36
chr1	179047981	179047981	179047981	+	0	2	30	11	5
chr1	179065126	179065133	179065128	+	0	775	479	664	776
chr1	179171199	179171214	179171201	+	1	19	42	23	87
chr1	179323132	179323171	179323135	+	0	24	23	12	18
chr1	179323710	179323722	179323710	+	0	13	7	13	4
chr1	179323787	179323790	179323788	+	0	103	69	49	31
chr1	179323871	179323876	179323872	+	0	25	8	10	8
chr1	179324435	179324458	179324448	+	0	32	19	19	25
chr1	179324654	179324663	179324655	+	0	3	28	1	7
chr1	179325205	179325227	179325206	+	0	85	160	142	94
chr1	179327387	179327391	179327387	+	0	3	10	5	2
chr1	179327807	179327815	179327813	+	0	284	110	403	304
chr1	179887533	179887534	179887534	+	0	51	23	37	44
chr1	179888832	179888867	179888843	+	0	110	45	30	55
chr1	179889203	179889213	179889212	+	0	101	96	59	77
chr1	179890571	179890584	179890571	+	0	5	30	15	15
chr1	179891631	179891641	179891631	+	0	10	7	3	12
chr1	180080328	180080336	180080328	+	0	49	21	52	68
chr1	180082514	180082514	180082514	+	1	2	8	1	0
chr1	180083997	180084015	180084009	+	0	7	15	5	5
chr1	180166487	180166567	180166494	+	0	36	0	5	7
chr1	180166597	180166656	180166632	+	0	18	15	1	1
chr1	180167106	180167126	180167126	+	0	11	21	6	9
chr1	180167157	180167173	180167169	+	0	4207	1253	697	2180
chr1	180169372	180169441	180169429	+	0	1653	422	655	1801
chr1	180169675	180169776	180169727	+	0	75	13	36	88
chr1	180169830	180169859	180169858	+	0	390	115	123	265
chr1	180171778	180171812	180171778	+	0	65	15	13	53
chr1	180173130	180173168	180173164	+	0	1006	76	236	703
chr1	180173904	180173908	180173904	+	0	8	1	0	9
chr1	180174855	180174856	180174855	+	0	10	0	1	6
chr1	180808000	180808003	180808003	+	0	16	7	2	5
chr1	180855082	180855082	180855082	+	0	5	3	1	3
chr1	180855159	180855166	180855160	+	0	11	4	2	5
chr1	180855199	180855199	180855199	+	0	7	13	2	0
chr1	180855473	180855495	180855479	+	0	62	86	89	53
chr1	180859337	180859347	180859340	+	0	127	79	164	140
chr1	180859383	180859396	180859384	+	0	130	53	129	123
chr1	180883183	180883187	180883187	+	0	0	14	1	0
chr1	180919881	180919887	180919881	+	1	12	0	1	9
chr1	180920724	180920750	180920738	+	0	43	26	37	65
chr1	181020386	181020386	181020386	+	1	5	14	1	0
chr1	181024659	181024676	181024659	+	0	18	8	7	8
chr1	181024846	181024853	181024850	+	0	61	77	14	35
chr1	181025684	181025691	181025688	+	0	30	44	10	8
chr1	181027180	181027181	181027181	+	0	6	10	4	5
chr1	181027354	181027368	181027362	+	0	23	24	9	5
chr1	181031069	181031077	181031069	+	0	18	20	8	10
chr1	181059819	181059819	181059819	+	0	0	11	0	0
chr1	181059972	181059981	181059977	+	0	355	367	142	532
chr1	181061976	181061979	181061976	+	0	5	18	2	8
chr1	181062024	181062047	181062024	+	0	10	8	8	2
chr1	181062280	181062281	181062281	+	1	14	21	3	18
chr1	182856662	182856685	182856685	+	0	5	7	6	2
chr1	182856881	182856883	182856883	+	0	1057	490	573	485
chr1	182857039	182857040	182857039	+	0	10	2	4	4
chr1	183072606	183072622	183072606	+	0	2	11	0	1
chr1	183086120	183086144	183086129	+	0	11	9	7	7
chr1	183086286	183086299	183086286	+	0	12	47	4	27
chr1	183097811	183097830	183097830	+	0	9	4	5	0
chr1	183107036	183107046	183107037	+	0	6	3	5	20
chr1	183107274	183107296	183107291	+	1	1	2	4	7
chr1	183108982	183109003	183109002	+	0	4	9	0	10
chr1	183109380	183109381	183109381	+	1	21	6	13	8
chr1	183111731	183111731	183111731	+	0	8	0	2	2
chr1	183112020	183112026	183112021	+	0	4	11	4	13
chr1	183112087	183112166	183112160	+	0	2166	3050	761	1347
chr1	183112454	183112480	183112455	+	0	213	290	75	119
chr1	183113489	183113506	183113502	+	0	43	31	10	16
chr1	183114610	183114680	183114664	+	0	24	20	0	14
chr1	183114709	183114731	183114724	+	0	1611	2060	448	537
chr1	183213695	183213700	183213696	+	0	3	27	3	1
chr1	183521473	183521519	183521473	+	0	9	10	7	9
chr1	183523321	183523327	183523326	+	0	1927	1063	1155	1606
chr1	183896460	183896467	183896467	+	0	3	10	8	8
chr1	183897322	183897355	183897349	+	0	2	1	12	12
chr1	183897617	183897669	183897660	+	0	44	44	36	60
chr1	184042478	184042498	184042479	+	0	242	154	98	267
chr1	184043326	184043363	184043343	+	0	16	22	38	37
chr1	184064882	184064882	184064882	+	0	0	2	7	4
chr1	184064975	184064979	184064975	+	0	0	10	3	5
chr1	184588826	184588905	184588871	+	0	33	45	101	158
chr1	184589992	184589998	184589992	+	0	3	5	3	10
chr1	184590942	184590947	184590942	+	0	15	3	7	14
chr1	184591163	184591176	184591164	+	0	57	9	91	79
chr1	184598154	184598155	184598155	+	0	2	1	0	13
chr1	185069510	185069520	185069520	+	0	6	8	2	2
chr1	185070170	185070192	185070184	+	0	24	23	42	46
chr1	185071184	185071199	185071185	+	0	29	12	23	10
chr1	185071306	185071313	185071307	+	0	137	58	142	130
chr1	185071355	185071361	185071355	+	0	20	17	24	16
chr1	185072890	185072905	185072896	+	0	8	3	0	5
chr1	186388364	186388372	186388369	+	0	14	24	5	18
chr1	186959035	186959035	186959035	+	0	8	7	9	15
chr1	192685812	192685812	192685812	+	1	6	2	7	4
chr1	192781397	192781412	192781404	+	0	90	74	213	174
chr1	193053996	193054057	193054031	+	0	6	7	8	9
chr1	193055043	193055043	193055043	+	0	3	2	3	3
chr1	193055114	193055116	193055115	+	0	269	176	156	150
chr1	193060750	193060751	193060751	+	0	19	0	10	10
chr1	193060800	193060822	193060800	+	0	11	3	17	21
chr1	193060884	193060912	193060885	+	0	25	56	36	39
chr1	193220143	193220148	193220145	+	0	4	2	6	5
chr1	193220258	193220272	193220265	+	0	108	60	53	93
chr1	193220370	193220390	193220371	+	0	4	6	2	12
chr1	193220537	193220562	193220555	+	0	86	91	51	107
chr1	193221453	193221455	193221455	+	0	11	7	13	6
chr1	193222505	193222510	193222509	+	0	27	25	11	28
chr1	193223024	193223028	193223028	+	0	34	29	13	12
chr1	193223923	193223943	193223934	+	0	99	46	56	48
chr1	193234189	193234189	193234189	+	0	18	15	7	7
chr1	193325768	193325772	193325769	+	0	21	0	0	1
chr1	196669428	196669429	196669429	+	0	6	10	2	0
chr1	196670692	196670701	196670695	+	0	8	56	17	40
chr1	196716505	196716505	196716505	+	0	8	5	1	1
chr1	196716632	196716633	196716633	+	0	213	106	44	63
chr1	197171443	197171449	197171449	+	0	3	5	7	7
chr1	197876407	197876444	197876408	+	0	54	55	42	60
chr1	197876488	197876500	197876496	+	0	128	138	106	198
chr1	197900591	197900602	197900591	+	0	0	3	10	11
chr1	197901715	197901717	197901717	+	0	1	2	5	24
chr1	197904599	197904608	197904599	+	0	0	2	1	16
chr1	198289909	198289942	198289909	+	0	5	55	4	32
chr1	198290326	198290335	198290335	+	0	0	10	1	3
chr1	198291307	198291307	198291307	+	0	18	5	4	1
chr1	198291509	198291564	198291547	+	0	42	184	23	49
chr1	200663377	200663377	200663377	+	0	3	1	3	8
chr1	200783738	200783739	200783738	+	1	8	16	9	5
chr1	200819331	200819335	200819334	+	0	34	49	52	41
chr1	200821809	200821809	200821809	+	0	1	0	11	14
chr1	200828884	200828899	200828891	+	0	3	3	6	9
chr1	200829829	200829835	200829830	+	0	602	375	331	398
chr1	200833312	200833312	200833312	+	1	2	2	2	18
chr1	201502725	201502742	201502734	+	0	5	4	3	9
chr1	201593212	201593217	201593212	+	0	7	0	1	12
chr1	201646562	201646582	201646582	+	0	11	0	0	3
chr1	201697843	201697861	201697853	+	0	8	1	18	8
chr1	201719030	201719030	201719030	+	1	17	15	7	2
chr1	201771430	201771435	201771434	+	1	23	5	6	23
chr1	201772819	201772819	201772819	+	1	8	3	5	9
chr1	201773707	201773708	201773708	+	1	208	105	72	63
chr1	201773744	201773820	201773768	+	0	26	29	8	14
chr1	201792442	201792484	201792471	+	0	504	162	242	271
chr1	201792602	201792628	201792620	+	0	17	4	11	0
chr1	201794448	201794581	201794449	+	1	32	3	19	14
chr1	201796074	201796116	201796098	+	0	988	501	1126	1524
chr1	201845479	201845501	201845495	+	0	905	880	550	527
chr1	201845567	201845588	201845567	+	0	16	4	5	11
chr1	201845703	201845717	201845703	+	0	9	4	5	4
chr1	201845840	201845851	201845851	+	0	41	23	20	10
chr1	201846089	201846105	201846089	+	0	237	203	161	123
chr1	201847091	201847117	201847117	+	0	13	1	9	13
chr1	201851560	201851560	201851560	+	1	7	8	5	8
chr1	201852903	201852911	201852904	+	0	19	6	31	39
chr1	201853417	201853423	201853418	+	0	6	10	1	8
chr1	201856965	201856966	201856966	+	0	14	1	2	4
chr1	201860950	201861043	201861037	+	0	8	36	10	11
chr1	201861398	201861438	201861434	+	0	424	769	319	565
chr1	201862201	201862226	201862201	+	0	10	15	6	9
chr1	201869098	201869106	201869106	+	0	9	13	5	14
chr1	201938922	201939004	201938923	+	0	33	32	24	28
chr1	201939044	201939082	201939064	+	0	62	107	39	58
chr1	201939470	201939493	201939479	+	0	1241	907	732	514
chr1	201948138	201948139	201948139	+	1	7	3	12	5
chr1	201963238	201963238	201963238	+	0	0	14	0	0
chr1	201975269	201975278	201975270	+	0	82	54	22	57
chr1	201975307	201975308	201975307	+	0	18	5	11	6
chr1	202407341	202407341	202407341	+	1	0	13	0	3
chr1	202551582	202551582	202551582	+	0	11	1	0	0
chr1	202557671	202557706	202557698	+	0	56	10	25	33
chr1	202781032	202781042	202781040	+	0	606	368	192	226
chr1	202992670	202992672	202992671	+	0	28	7	18	24
chr1	202993163	202993163	202993163	+	0	11	11	4	11
chr1	202993975	202993982	202993976	+	0	5	7	4	6
chr1	203136532	203136534	203136533	+	0	5	0	14	0
chr1	203225541	203225546	203225546	+	1	75	33	30	26
chr1	203278725	203278758	203278728	+	0	12	12	9	6
chr1	203456269	203456287	203456287	+	0	83	19	20	4
chr1	203493117	203493117	203493117	+	0	6	5	7	42
chr1	203596942	203596942	203596942	+	0	1	10	0	0
chr1	203702755	203702757	203702757	+	0	11	14	2	3
chr1	203709447	203709447	203709447	+	0	15	2	1	7
chr1	203710393	203710428	203710393	+	0	3	11	0	0
chr1	203710467	203710490	203710467	+	0	8	23	1	6
chr1	203710638	203710638	203710638	+	0	0	14	0	0
chr1	203713063	203713093	203713070	+	0	5	14	7	1
chr1	203713136	203713213	203713202	+	0	1882	1740	808	616
chr1	203766818	203766897	203766857	+	1	70	34	99	83
chr1	203815244	203815244	203815244	+	1	1	11	5	3
chr1	203816806	203816806	203816806	+	0	4	3	2	4
chr1	203821564	203821564	203821564	+	1	0	11	0	4
chr1	203823137	203823166	203823161	+	0	107	113	55	92
chr1	203823249	203823264	203823253	+	0	1076	948	686	1210
chr1	203824675	203824681	203824676	+	0	20	21	17	18
chr1	203825820	203825859	203825832	+	0	25	5	11	15
chr1	203839190	203839235	203839207	+	0	238	145	183	232
chr1	203839442	203839447	203839443	+	0	101	44	169	133
chr1	204096788	204096800	204096793	+	0	15	10	13	7
chr1	204096868	204096870	204096868	+	0	27	33	16	18
chr1	204502042	204502042	204502042	+	0	6	0	0	7
chr1	204518844	204518870	204518847	+	0	29	3	6	20
chr1	204523319	204523332	204523329	+	0	4	4	10	1
chr1	204524073	204524102	204524096	+	0	25	0	23	26
chr1	204527241	204527252	204527248	+	0	267	179	254	338
chr1	205242454	205242472	205242471	+	0	79	89	54	74
chr1	205501912	205501925	205501915	+	0	5	0	109	60
chr1	205504994	205504994	205504994	+	1	1	0	7	7
chr1	206629504	206629505	206629505	+	0	124	67	114	114
chr1	206634832	206634843	206634839	+	0	5	10	3	4
chr1	206636066	206636091	206636090	+	0	7	2	7	7
chr1	206637750	206637788	206637776	+	0	182	101	189	130
chr1	206648465	206648483	206648466	+	0	26	21	25	29
chr1	206669646	206669646	206669646	+	0	0	12	0	0
chr1	206670189	206670230	206670221	+	0	26	14	37	31
chr1	206676748	206676754	206676748	+	0	13	18	31	19
chr1	206762599	206762616	206762607	+	0	42	98	91	151
chr1	206822535	206822543	206822537	+	0	17	74	45	48
chr1	206823480	206823485	206823485	+	0	0	4	3	5
chr1	206827285	206827285	206827285	+	0	3	9	8	1
chr1	206827315	206827333	206827327	+	0	67	129	182	96
chr1	206827628	206827640	206827636	+	0	13	5	10	10
chr1	206828483	206828506	206828500	+	0	20	22	30	10
chr1	206906325	206906348	206906341	+	0	43	26	26	32
chr1	206907444	206907456	206907449	+	0	12	12	1	2
chr1	206907592	206907632	206907627	+	0	752	1367	701	748
chr1	207077208	207077210	207077209	+	0	8	279	61	195
chr1	207081579	207081605	207081600	+	0	16	10	30	31
chr1	207250273	207250281	207250273	+	0	11	4	2	4
chr1	207251157	207251162	207251162	+	0	54	8	7	5
chr1	207357405	207357406	207357405	+	0	0	0	22	42
chr1	207359853	207359872	207359853	+	0	0	0	16	18
chr1	207514102	207514116	207514107	+	0	5	13	20	37
chr1	207532958	207532958	207532958	+	1	1	0	16	11
chr1	207533056	207533068	207533058	+	0	96	211	160	456
chr1	207533817	207533862	207533817	+	0	10	20	8	32
chr1	207534307	207534326	207534308	+	0	125	190	130	203
chr1	207536887	207536887	207536887	+	0	0	2	5	5
chr1	207940707	207940707	207940707	+	0	2	10	1	6
chr1	207967398	207967398	207967398	+	0	4	3	2	6
chr1	207968304	207968305	207968305	+	0	15	11	9	10
chr1	207968521	207968521	207968521	+	0	3	8	3	3
chr1	207968848	207968864	207968849	+	0	112	157	107	70
chr1	207983240	207983240	207983240	+	0	13	7	2	0
chr1	208064745	208064752	208064745	+	0	7	5	6	5
chr1	209764775	209764776	209764775	+	0	0	4	9	4
chr1	209787281	209787284	209787284	+	0	120	406	310	68
chr1	209849733	209849734	209849733	+	0	8	43	40	11
chr1	209912350	209912356	209912351	+	0	4	0	12	9
chr1	210025094	210025142	210025095	+	0	29	11	33	16
chr1	210025312	210025324	210025324	+	0	1	16	4	1
chr1	210025370	210025439	210025428	+	0	30	48	12	15
chr1	210030908	210030914	210030909	+	0	9	14	6	5
chr1	210335670	210335671	210335670	+	0	4	9	3	3
chr1	210336309	210336311	210336310	+	0	3	1	15	11
chr1	210343906	210343914	210343906	+	0	3	12	20	25
chr1	210344172	210344173	210344173	+	0	0	9	3	6
chr1	210344659	210344659	210344659	+	0	4	0	8	18
chr1	210419594	210419600	210419597	+	0	3	9	14	31
chr1	210873113	210873113	210873113	+	0	0	13	0	0
chr1	211434550	211434551	211434550	+	0	4	1	0	10
chr1	211482423	211482423	211482423	+	1	12	0	6	5
chr1	211486577	211486580	211486579	+	0	16	9	12	27
chr1	211486635	211486638	211486635	+	0	16	14	4	21
chr1	211488278	211488278	211488278	+	0	1	7	4	4
chr1	211489359	211489372	211489360	+	0	281	137	182	290
chr1	211546135	211546136	211546135	+	0	10	21	4	7
chr1	211546236	211546283	211546254	+	0	19	38	3	6
chr1	211548128	211548134	211548128	+	0	21	43	10	18
chr1	211548187	211548193	211548188	+	0	13	9	6	6
chr1	211548282	211548286	211548286	+	0	67	25	16	18
chr1	211599570	211599574	211599571	+	1	7	19	33	13
chr1	211605871	211605877	211605877	+	0	0	0	8	4
chr1	211755362	211755362	211755362	+	0	2	0	2	8
chr1	212276778	212276781	212276778	+	0	21	56	19	13
chr1	212278185	212278192	212278185	+	0	124	263	91	37
chr1	212278294	212278294	212278294	+	0	4	0	7	0
chr1	212534722	212534722	212534722	+	0	4	5	4	2
chr1	212610267	212610267	212610267	+	1	0	14	0	0
chr1	212617818	212617819	212617819	+	0	7	7	0	3
chr1	212619424	212619492	212619477	+	0	604	649	729	672
chr1	212619693	212619724	212619716	+	0	38	16	32	30
chr1	212791540	212791540	212791540	+	0	1	0	5	12
chr1	212793988	212793996	212793990	+	0	11	11	27	19
chr1	212794103	212794122	212794105	+	0	190	202	476	356
chr1	212988665	212988687	212988666	+	0	45	19	28	41
chr1	212989956	212989968	212989957	+	0	23	19	24	45
chr1	213068750	213068759	213068750	+	0	2	16	3	1
chr1	213072679	213072704	213072680	+	0	41	10	23	20
chr1	213446801	213446812	213446808	+	0	55	45	38	56
chr1	214510474	214510480	214510479	+	0	14	5	8	12
chr1	214837426	214837463	214837427	+	0	82	192	50	42
chr1	214837886	214837943	214837905	+	0	24	20	1	1
chr1	215409582	215409589	215409582	+	0	59	32	15	25
chr1	215410427	215410444	215410433	+	0	93	52	54	59
chr1	215781876	215781901	215781876	+	0	3	7	0	7
chr1	215795029	215795098	215795076	+	0	8	20	14	30
chr1	215795129	215795175	215795148	+	0	177	85	130	155
chr1	218504614	218504620	218504617	+	0	57	32	32	37
chr1	218504909	218504926	218504917	+	0	8	15	4	7
chr1	218506793	218506825	218506825	+	0	6	12	18	8
chr1	218511320	218511327	218511322	+	0	260	88	127	124
chr1	218615437	218615445	218615438	+	0	2	19	2	6
chr1	218617333	218617342	218617333	+	0	72	560	24	21
chr1	218617960	218617960	218617960	+	0	0	12	1	0
chr1	219385133	219385172	219385134	+	0	88	91	107	123
chr1	219386193	219386212	219386200	+	0	82	34	83	90
chr1	220321358	220321391	220321376	+	0	137	78	86	94
chr1	220322424	220322428	220322424	+	0	11	13	15	23
chr1	220427242	220427263	220427242	+	0	3	2	9	13
chr1	220957580	220957585	220957585	+	0	27	3	29	115
chr1	220958146	220958154	220958146	+	0	7	5	7	48
chr1	221058393	221058406	221058396	+	0	17	43	36	30
chr1	222766765	222766789	222766788	+	0	2	8	6	13
chr1	222838540	222838540	222838540	+	1	1	2	1	8
chr1	222839038	222839047	222839040	+	0	21	34	14	28
chr1	222839140	222839183	222839164	+	0	13	12	32	33
chr1	222839212	222839217	222839217	+	0	31	8	21	30
chr1	222839412	222839435	222839428	+	0	2	9	15	12
chr1	222839483	222839494	222839493	+	0	21	8	8	12
chr1	222841343	222841359	222841350	+	0	52	20	59	64
chr1	222887217	222887250	222887218	+	0	20	1	4	12
chr1	222908505	222908538	222908529	+	0	99	123	117	169
chr1	222909257	222909270	222909270	+	0	7	6	2	6
chr1	223010725	223010729	223010725	+	0	1	9	2	4
chr1	223176363	223176376	223176367	+	0	24	3	15	16
chr1	223179323	223179340	223179334	+	0	9	4	24	28
chr1	223185252	223185252	223185252	+	0	8	1	1	6
chr1	223911626	223911626	223911626	+	0	0	15	0	0
chr1	223917704	223917713	223917713	+	1	26	16	15	11
chr1	223937118	223937160	223937160	+	0	9	0	3	12
chr1	223945120	223945120	223945120	+	0	0	8	3	2
chr1	223954662	223954662	223954662	+	1	11	0	3	1
chr1	223957594	223957610	223957610	+	0	2	0	5	14
chr1	223962649	223962651	223962650	+	0	13	20	14	25
chr1	223962690	223962691	223962691	+	0	1	3	1	11
chr1	223962758	223962792	223962766	+	0	43	80	17	34
chr1	223963176	223963191	223963190	+	0	8	10	4	9
chr1	223963481	223963550	223963541	+	0	3757	4473	4526	7908
chr1	223963623	223963633	223963625	+	0	16	6	8	9
chr1	223963681	223963720	223963719	+	0	288	122	133	170
chr1	223963902	223963902	223963902	+	0	0	6	1	4
chr1	223967100	223967100	223967100	+	1	2	0	1	8
chr1	223968486	223968510	223968486	+	0	10	0	0	11
chr1	224197815	224197820	224197819	+	0	11	17	12	48
chr1	224322372	224322372	224322372	+	0	8	0	5	3
chr1	224322583	224322611	224322583	+	0	5	21	2	3
chr1	224347176	224347199	224347176	+	0	19	6	5	8
chr1	224347240	224347241	224347240	+	0	180	67	87	120
chr1	224349075	224349113	224349093	+	0	6	11	4	5
chr1	224349746	224349752	224349750	+	0	142	110	80	71
chr1	224377320	224377320	224377320	+	0	0	11	0	0
chr1	224377828	224377838	224377828	+	0	38	24	31	37
chr1	224380852	224380866	224380863	+	0	138	110	69	134
chr1	224381126	224381148	224381141	+	0	1759	2244	1290	1177
chr1	224384848	224384862	224384848	+	0	3	18	7	13
chr1	224389665	224389688	224389665	+	0	4	7	5	3
chr1	224415745	224415745	224415745	+	0	0	8	1	2
chr1	224563670	224563699	224563694	+	0	531	340	338	310
chr1	224564583	224564590	224564586	+	0	77	87	62	71
chr1	224565083	224565083	224565083	+	0	0	15	0	0
chr1	224567145	224567159	224567145	+	0	16	18	11	7
chr1	224777949	224777979	224777977	+	0	13	19	44	46
chr1	224927727	224927736	224927733	+	0	8	0	39	56
chr1	224928237	224928268	224928256	+	0	216	105	924	1072
chr1	225155516	225155516	225155516	+	0	9	23	10	6
chr1	225155627	225155627	225155627	+	0	3	4	1	4
chr1	225157532	225157534	225157534	+	0	38	15	16	24
chr1	225251604	225251604	225251604	+	1	0	11	5	0
chr1	225904092	225904121	225904114	+	0	57	16	6	7
chr1	225977525	225977526	225977525	+	0	5	7	9	8
chr1	225977999	225978023	225978003	+	0	9	15	1	6
chr1	226033212	226033268	226033261	+	0	1798	1895	2011	2260
chr1	226259705	226259723	226259720	+	0	10	14	10	16
chr1	227083413	227083433	227083414	+	0	34	0	23	9
chr1	227083796	227083805	227083798	+	0	26	24	30	14
chr1	227091364	227091381	227091364	+	0	0	14	1	3
chr1	227091498	227091498	227091498	+	0	8	0	6	14
chr1	227175240	227175248	227175247	+	0	23	19	81	76
chr1	227848190	227848190	227848190	+	0	6	3	0	2
chr1	227848916	227848943	227848942	+	0	14	13	21	21
chr1	227850156	227850162	227850157	+	0	18	13	21	28
chr1	227968862	227968952	227968927	+	0	26	44	27	56
chr1	227970723	227970723	227970723	+	0	8	0	6	4
chr1	227972026	227972066	227972047	+	0	75	57	58	62
chr1	227972093	227972120	227972109	+	0	20	0	2	11
chr1	227972149	227972149	227972149	+	0	4	0	5	8
chr1	227979885	227979886	227979885	+	0	0	2	0	13
chr1	228285904	228285929	228285905	+	0	7	1	5	9
chr1	228286661	228286701	228286683	+	0	4	9	4	9
chr1	228292412	228292419	228292412	+	0	11	36	21	21
chr1	228294804	228294808	228294807	+	0	4	11	2	2
chr1	228336589	228336653	228336652	+	0	1189	982	812	837
chr1	228364077	228364092	228364084	+	0	5	12	6	20
chr1	228369964	228369964	228369964	+	0	1	4	2	5
chr1	228372104	228372130	228372129	+	0	14	65	24	34
chr1	228386809	228386814	228386810	+	0	8	0	10	13
chr1	228457823	228457823	228457823	+	1	8	2	2	3
chr1	228476042	228476042	228476042	+	0	11	7	0	1
chr1	228487474	228487486	228487485	+	0	25	4	0	4
chr1	228616565	228616566	228616566	+	0	1	2	5	5
chr1	228620035	228620035	228620035	+	1	2	8	3	2
chr1	228682650	228682676	228682670	+	0	2291	1704	2957	2876
chr1	228683887	228683898	228683887	+	0	11	12	13	16
chr1	228684549	228684554	228684549	+	0	10	2	5	19
chr1	228684691	228684698	228684698	+	0	12	4	13	29
chr1	228685381	228685389	228685381	+	0	2	0	3	8
chr1	228685552	228685592	228685564	+	0	35	23	28	52
chr1	228697828	228697829	228697829	+	0	7	8	14	14
chr1	229439721	229439761	229439740	+	0	67	11	65	26
chr1	229439883	229439883	229439883	+	0	5	9	5	4
chr1	229439915	229439945	229439924	+	0	14	6	13	12
chr1	229440123	229440124	229440124	+	0	476	93	202	156
chr1	229440152	229440164	229440155	+	0	118	12	68	44
chr1	229440672	229440706	229440706	+	0	34	27	13	13
chr1	229441203	229441250	229441249	+	0	170	79	143	121
chr1	229452024	229452027	229452024	+	0	31	4	18	24
chr1	229670815	229670818	229670818	+	1	3	17	2	2
chr1	229795794	229795803	229795803	+	0	15	3	8	14
chr1	229795915	229795915	229795915	+	0	7	0	8	5
chr1	229795946	229795947	229795947	+	0	0	0	9	5
chr1	229796632	229796633	229796633	+	0	9	9	13	15
chr1	229796889	229796894	229796890	+	0	12	15	8	13
chr1	230227776	230227776	230227776	+	0	0	0	1	17
chr1	230400719	230400720	230400719	+	1	9	0	3	3
chr1	230410292	230410310	230410292	+	0	1	27	0	0
chr1	230415801	230415864	230415813	+	0	99	118	38	29
chr1	230417829	230417887	230417866	+	0	2153	945	603	975
chr1	230510965	230510966	230510966	+	0	0	0	20	10
chr1	230829476	230829486	230829480	+	0	11	12	14	16
chr1	230829727	230829733	230829728	+	0	188	111	296	270
chr1	231136232	231136232	231136232	+	0	2	11	6	2
chr1	231136330	231136358	231136340	+	0	85	20	48	53
chr1	231413528	231413547	231413535	+	0	119	59	100	88
chr1	231413634	231413635	231413634	+	0	5	10	15	8
chr1	231488481	231488497	231488497	+	0	9	5	5	6
chr1	231489981	231489990	231489990	+	0	8	20	9	3
chr1	231490457	231490464	231490459	+	0	45	30	12	17
chr1	231490627	231490628	231490628	+	0	27	18	11	16
chr1	231700198	231700209	231700198	+	0	63	37	23	35
chr1	231701521	231701601	231701580	+	0	9	19	5	10
chr1	231702239	231702272	231702265	+	0	45	35	42	58
chr1	232176849	232176874	232176868	+	0	111	102	38	38
chr1	232740039	232740063	232740039	+	0	0	0	1	20
chr1	232944151	232944151	232944151	+	0	18	0	0	0
chr1	233114104	233114148	233114137	+	0	154	227	420	425
chr1	233114180	233114229	233114221	+	0	62	41	56	50
chr1	233114397	233114418	233114398	+	0	11	27	17	20
chr1	233114460	233114460	233114460	+	0	4	0	6	8
chr1	233114489	233114490	233114490	+	0	2	4	2	5
chr1	233114520	233114548	233114533	+	0	82	42	87	70
chr1	233119203	233119209	233119203	+	0	11	0	5	2
chr1	233808022	233808022	233808022	+	0	34	0	0	3
chr1	234460250	234460264	234460250	+	0	6	35	0	6
chr1	234519788	234519796	234519792	+	0	82	74	122	166
chr1	234520797	234520817	234520815	+	0	9	3	2	12
chr1	235505708	235505738	235505712	+	0	11	7	7	13
chr1	235506097	235506097	235506097	+	0	1	0	2	8
chr1	235506407	235506422	235506408	+	0	393	440	424	284
chr1	235514722	235514722	235514722	+	0	2	2	5	2
chr1	235612104	235612109	235612104	+	0	5	8	7	13
chr1	235612277	235612286	235612279	+	0	564	307	386	332
chr1	236371728	236371742	236371742	+	0	4	4	8	18
chr1	236371847	236371855	236371848	+	0	26	8	12	25
chr1	236372182	236372209	236372208	+	0	119	46	93	144
chr1	236373634	236373634	236373634	+	0	7	1	8	2
chr1	236379289	236379297	236379289	+	0	4	9	22	16
chr1	236648199	236648217	236648209	+	1	21	8	18	5
chr1	236701387	236701387	236701387	+	1	0	8	0	3
chr1	236711489	236711489	236711489	+	0	9	2	7	5
chr1	236711517	236711532	236711525	+	0	7	15	16	11
[truncated: 39,973 more rows]
